# Supplementary material for: Identifying Conserved and Novel MicroRNAs in Developing Seeds of Brassica napus Using Deep Sequencing
Source: PLoS One. 2012 Nov 30;7(11):e50663. doi: 10.1371/journal.pone.0050663 (PMC3511302; doi:10.1371/journal.pone.0050663)
Supplement: Table S1 — Length distribution of raw reads of B. napus small RNAs libraries. (XLS) [file pone.0050663.s005.xls]

## Sheet: S1
Table S1. Length distribution of raw reads of B. napus small RNAs libraries.
	Total reads	Unique reads	Repeated reads
Mature seeds
18	314,003 (1.9%)	110,207 (35.1%)	203,796 (64.9%)
19	335,507 (2.0%)	176,644 (52.6%)	158,863 (47.4%)
20	691,375 (4.2%)	304,940 (44.1%)	386,435 (55.9%)
21	3,308,368 (19.9%)	648,711 (19.6%)	2,659,657 (80.4%)
22	1,121,337 (6.7%)	488,202 (43.5%)	633,135 (56.5%)
23	2,442,722 (14.7%)	1,772,124 (72.5%)	670,598 (27.5%)
24	8,090,588 (48.6%)	4,879,346 (60.3%)	3,211,242 (39.7%)
25	354,623 (2.1%)	252,633 (71.2%)	101,990 (28.8%)
Developing seeds
18	261,003 (1.4%)	126,972 (48.6%)	134,031 (51.4%)
19	467,265 (2.5%)	184,941 (39.6%)	282,324 (60.4%)
20	525,219 (2.8%)	272,757 (51.9%)	252,462 (48.1%)
21	2,012,720 (10.7%)	646,006 (32.1%)	1,366,714 (67.9%)
22	2,299,061 (12.3%)	806,760 (35.1%)	1,492,301 (64.9%)
23	3,059,013 (16.3%)	1,108,740 (36.2%)	1,950,273 (63.8%)
24	9,840,251 (52.5%)	2,350,032 (23.9%)	7,490,219 (76.1%)
25	263,929 (1.4%)	169,513 (64.2%)	94,416 (35.8%)
