# Supplementary material for: Identifying Conserved and Novel MicroRNAs in Developing Seeds of Brassica napus Using Deep Sequencing
Source: PLoS One. 2012 Nov 30;7(11):e50663. doi: 10.1371/journal.pone.0050663 (PMC3511302; doi:10.1371/journal.pone.0050663)
Supplement: Table S2 — New and Bna-known miRNAs identified in small RNA libraries. B. napus miRNAs with perfect homology to plant miRNAs deposited in the miRBase database (release 18, November 2011). (XLS) [file pone.0050663.s006.xls]

## Sheet: S2
Table S2. New and Bna-known miRNAs identified in small RNA libraries of B. napus by perfect homology to plant conserved miRNAs deposited in the miRBase database (release 18, November 2011).
Code	Family	miRNA sequence	Lenght	Arm	Normalized read counts			Log ratio Developing/Mature	p-value < 0.001	conserved species
					Mature		Developing
1	MIR156/157	UGACAGAAGAGAGUGAGCAC	20	5p	50118		2397.64	-4.38564	*	Aly, Ath, Bdi, Csi, Ctr, Ghr, Gma, Mtr, Osa, Ppt, Ptc, Sbi, Sof, Tcc, Vun, Vvi, Zma
2		UGACAGAAGAGAGUGAGCACA	21	5p	738.051		43.7977	-4.0748	*	Bna, Hvu, Rco, Ssl, Ssp, Tae
3		UUGACAGAAGAGAGUGAGCAC	21	5p	408.742		30.3215	-3.75278	*	Gma
4		UGACAGAAGAGAGGGAGCAC	20	5p	356.966		20.2143	-4.14234	*	Ptc, Vvi
5		UUGACAGAAGAUAGAGAGCAC	21	5p	174.945		796.219	2.18626	*	Ahy, Aly, Ath, Bna, Bol, Bra, Gma, Gra, Mtr, Ptc, Rco, Sly, Tcc, Vun, Vvi
6		UUGACAGAAGAAAGAGAGCAC	21	5p	124.456		2427.96	4.28604	*	Smo
7		UGACAGAAGAGAGAGAGCAC	20	5p	72.0363		1.12302	-6.00327	*	Ahy, Ath
8		UGACAGAAGAGAGCGAGCAC	20	5p	31.8375		1.12302	-4.82528	*	Sbi, Zma
9		CGACAGAAGAGAGUGAGCAC	20	5p	16.4011		2.24603	-2.86834		Aly, Ath, Smo
10		UGACAGAAGAGGGUGAGCAC	20	5p	13.8284		0	-33.5424	*	Mtr
11		UGACAGAGGAGAGUGAGCAC	20	5p	9.64773		1.12302	-3.10281		Vvi
12		UGACAGAAGAAAGAGAGCAC	20	5p	4.50227		202.143	5.48858	*	Aly, Ath
13		UGUCAGAAGAGAGUGAGCAC	20	5p	2.89432		0	-31.2861		Ghr
14		UGACAGAAGAGAGAGAGCACA	21	5p	2.57273		0	-31.1162		Bdi, Far, Gma, Mtr, Osa, Rco, Sbi, Tcc, Zma
15		UGACAGAAGAGAGAGAGCAU	20	5p	0.643182		0	-29.1162		Vvi
16		CUGACAGAAGAUAGAGAGCAC	21	5p	0		1.12302	29.9202		Smo
17		GCUCACUGCUCUUUCUGUCAGA	22	3p	274.317		87.5953	-1.64692	*	Aly
18		GCUCACCUCUCUUUCUGUCAGU	22	3p	236.048		59.5199	-1.98763	*	Aly
19		GCUUACUCUCUCUCUGUCACC	21	3p	125.742		40.4286	-1.63702	*	Aly
20		GCUCACUGCUCUAUCUGUCAGA	22	3p	117.702		22.4603	-2.38969	*	Aly
21		GCUCACUCUCUAUCUGUCACC	21	3p	18.6523		1.12302	-4.0539	*	Aly
22		UGACAGAAGAUAGAGAGCAC	20	5p	0.321591		11.2302	5.12601	*	Aly, Aqc, Ath
23		GCUCUCUAGCCUUCUGUCAUCA	22	3p	1.28636		42.6746	5.05201	*	Aly
24		GCUCUCUAUGCUUCUGUCAUC	21	3p	0.321591		0	-28.1162		Aly
25	MIR158	UCCCAAAUGUAGACAAAGCA	20	3p	5045.76		2863.69	-0.817195	*	Aly, Ath
26		UCCCAAAUGUAGACAAAGC	19	3p	270.136		78.6112	-1.78088	*	Aly
27		CCCCAAAUGUAGACAAAGCA	20	3p	0.964773		0	-29.7011		Ath
28	MIR159	UUUGGAUUGAAGGGAGCUCUA	21	3p	42802.5		36211.7	-0.241239	*	Ahy, Aly, Ath, Bna, Bra, Csi, Gma, Mtr, Ptc, Pvu, Rco, Sly, Vvi
29		UUUGGAUUGAAGGGAGCUCUU	21	3p	219.968		134.762	-0.706881	*	Aly, Ath
30		CUUGGAUUGAAGGGAGCUCUA	21	3p	20.5818		14.5992	-0.495479		Osa
31		UUUGGAUUGAAGGGAGCUCUG	21	3p	9.00454		4.49207	-1.00327		Far, Hvu, Osa, Sbi, Sof, Ssp, Tae, Zma
32		UUUGGACUGAAGGGAGCUCUA	21	3p	5.14545		6.7381	0.389044		Aqc
33		UUUGGAUUGAAGGGAGCUCCU	21	3p	1.28636		1.12302	-0.195919		Aly, Ath
34		CUUGGAUUGAAGGGAGCUCU	20	3p	0.643182		0	-29.1162		Bdi
35		AUUGGAUUGAAGGGAGCUCCA	21	3p	0		2.24603	30.9202		Osa
36	MIR160	UGGCAUACAGGGAGCCAGGCA	21	3p	175.589		129.147	-0.443186		Aau, Aly, Aqc, Ath, Bdi, Bra, Far, Gma, Mtr, Osa, Pab, Ppt, Ptc, Rco, Sbi, Sly, Smo, Tae, Tcc, Ttu, Vun, Vvi, Zma
37		UGCCUGGCUCCCUGUAUGCCA	21	5p	175.589		129.147	-0.443186		Aau, Aly, Aqc, Ath, Bdi, Bra, Far, Gma, Mtr, Osa, Pab, Ppt, Ptc, Rco, Sbi, Sly, Smo, Tae, Tcc, Ttu, Vun, Vvi, Zma
38		UGCCUGGCUCCCUGUAUGCC	20	5p	4.50227		1.12302	-2.00327		Gma
39		UGCCUGGCUCCUUGUAUGCCA	21	5p	0.321591		0	-28.1162		Ppt
40		CGCCUGGCUCCCUGUAUGCCA	21	5p	0.321591		0	-28.1162		Ppt
41		GCGUACAGAGUAGUCAAGCAUG	22	3p	8.36136		0	-32.8166		Aly
42		GCGUAUGAGGAGCCAUGCAUA	21	3p	2.25114		1.12302	-1.00327		Aly, Bra
43	MIR161	UCAAUGCACUGAAAGUGACUA	21	5p	111.27		81.9802	-0.440722		Bna
44		UUGAAAGUGACUACAUCGGGG	21	5p	0.321591		0	-28.1162		Aly
45		UCAAUGCAUUGAAAGUGACUA	21	5p	0		1.12302	29.9202		Aly, Ath
46	MIR162	UCGAUAAACCUCUGCAUCCAG	21	3p	2183.6		1650.83	-0.403514	*	Aau, Aly, Ath, Cpa, Csi, Ghr, Gma, Mtr, Osa, Ptc, Rco, Sbi, Sly, Tcc, Vun, Vvi
47		UCGAUAAACCUCUGCAUCCA	20	3p	2.57273		2.24603	-0.195919		Gma, Zma
48		UCGAUAAACCUCUGCAUCCGG	21	3p	0.964773		0	-29.7011		Bdi
49		UCGAUAAGCCUCUGCAUCCAG	21	3p	0.321591		1.12302	1.80408		Osa
50		GGAGGCAGCGGUUCAUCGAUC	21	5p	0.964773		15.7222	4.02647	*	Aly
51	MIR164	UGGAGAAGCAGGGCACGUGCA	21	5p	24.4409		409.901	4.06791	*	Aly, Ath, Bdi, Bna, Bra, Csi, Ctr, Ghr, Gma, Mtr, Osa, Ptc, Rco, Sbi, Ssl, Tae, Tcc, Vvi, Zma
52		UGGAGAAGCAGGGCACGUGCG	21	5p	14.15		26.9524	0.929612		Aly, Ath
53		UGGAGAAGCAGGGCACGUGC	20	5p	0.643182		1.12302	0.804081		Gma
54		UGGAGAAGCAGGGUACGUGCA	21	5p	0		1.12302	29.9202		Osa
55		UGGAGAAGCAGGGCACGUGCU	21	5p	0.643182		0	-29.1162		Bdi, Cme, Osa, Sbi, Zma
56	MIR165/166	UCGGACCAGGCUUCAUCCCCC	21	3p	9114.53		7924.01	-0.201938	*	Ath
57		UCGGACCAGGCUUCAUCCCC	20	3p	389.768		378.457	-0.042488		Aly
58		GAAUGUUGUUUGGAUCGAGG	20	5p	0.321591		0	-28.1162		Aly
59		GAAUGUUGUCUGGAUCGAGG	20	5p	0		1.12302	29.9202		Aly
60		UCGGACCAGGCUUCAUUCCCC	21	3p	34257.5		31697.1	-0.112065	*	Aly, Aqc, Ath, Bdi, Bna, Csi, Ghr, Gma, Hvu, Mtr, Osa, Ppt, Pta, Ptc, Pvu, Rco, Sly, Smo, Ssl, Tcc, Vvi, Zma
61		UCGGACCAGGCUUCAUUCCC	20	3p	1261.6		1180.29	-0.0961135		Csi, Sbi, Tcc, Zma
62		UCGGACCAGGCUUCAUUCCCCC	22	3p	33.4454		55.0278	0.718351		Csi, Ctr
63		UCGGACCAGGCUUCAUUCC	19	3p	24.7625		14.5992	-0.762266		Vvi
64		UCGGACCAGGCUUCAUUCCUC	21	3p	9.64773		13.4762	0.482153		Aqc, Mtr, Osa, Pab, Sbi, Ssl, Tcc, Zma
65		UCGAACCAGGCUUCAUUCCCC	21	3p	8.03977		4.49207	-0.839775		Osa
66		UCGGACCAGGCUUCAUUCCCU	21	5p	7.075		6.7381	-0.0703879		Csi, Osa
67		UCGGACCAGGCUUCAUUCCUU	21	3p	2.89432		2.24603	-0.365844		Pab, Ptc
68		UCGGACCAGGCUUCAUUCCU	20	3p	1.60795		1.12302	-0.517847		Aqc, Sbi
69		UCGGGCCAGGCUUCAUCCCCC	21	3p	1.60795		0	-30.4381		Mtr
70		GGAAUGUUGUCUGGCUCGAGG	21	5p	557.96		1315.05	1.23689	*	Aly, Csi, Gma, Zma
71		GGACUGUUGUCUGGCUCGAGG	21	5p	81.0409		53.9048	-0.588236		Aly
72		GGAAUGUUGUCUGGCUCGGGG	21	5p	4.50227		10.1072	1.16665		Zma
73		GGAAUGUUGUCUGGCACGAGG	21	5p	3.85909		2.24603	-0.780881		Aly
74		UCUCGGACCAGGCUUCAUUCC	21	3p	1.92955		3.36905	0.804081		Bdi, Gma
75		UCGGACCAGGCUUCAUUCCCG	21	3p	0.643182		0	-29.1162		Gma
76		GGAAUGUUGUUUGGCUCGAGG	21	5p	0		2.24603	30.9202		Aly, Gma
77	MIR167	UGAAGCUGCCAGCAUGAUCUA	21	5p	109922		269727	1.29503	*	Aly, Ath, Bdi, Bna, Bra, Ghr, Gma, Mtr, Osa, Ptc, Rco, Sbi, Sly, Tae, Tcc, Vvi, Zma
78		UGAAGCUGCCAGCAUGAUCUU	21	5p	423.857		960.179	1.17973	*	Ahy, Csi, Gma, Ptc, Tcc
79		UGAAGCUGCCAGCAUGAUCUGG	22	5p	121.883		112.302	-0.118117		Aly, Ath, Rco
80		UGAAGCUGCCAGCAUGAUCUGA	22	5p	82.0057		89.8413	0.131656		Bdi, Ccl, Ctr, Gma
81		UGAAGCUGCCAGCAUGAUCUAA	22	5p	67.5341		108.933	0.689749		Bna
82		UGAAGCUGCCAGCAUGAUCUG	21	5p	25.4057		66.258	1.38294	*	Csi, Gma, gso, Lja, Mtr, Osa, Ptc, Sbi, Sof, Ssp, Vvi, Zma
83		UGAAGCUGACAGCAUGAUCUA	21	5p	21.8682		64.012	1.54951	*	Tae
84		UGAAGCUGCCAGCAUGAUCUC	21	5p	13.5068		31.4445	1.21912		Vvi
85		UCAAGCUGCCAGCAUGAUCUA	21	5p	9.64773		23.5834	1.28951		Aqc
86		UAAGCUGCCAGCAUGAUCUUG	21	5p	9.00454		10.1072	0.166651		Aly, Ath
87		GAUCAUGUUCGCAGUUUCACC	21	3p	225.114		567.123	1.33301	*	Aly
88	MIR168	UCGCUUGGUGCAGGUCGGGAA	21	5p	3016.84		5706.05	0.919452	*	Aly, Ath, Bna, Ccl, Crt, Gma, Mtr, Ptc, Rco, Tcc, Vun, Vvi
89		UCGCUUGGUGCAGGUCGGGA	20	5p	195.527		431.238	1.14112	*	Cme
90		UCGCUUGGUGCAGGUCGGG	19	5p	3.21591		5.61508	0.804081		Gma
91		AUUCAGUUGAUGCAAGGCGGGAUC	24	5p	1.92955		6.7381	1.80408		Aau
92		UCGCUUGGUGCAGAUCGGGAC	21	5p	0.643182		4.49207	2.80408		Bdi, Hvu, Osa, Sbi, Sof, Ssp, Zma
93		CCCGCCUUGCAUCAACUGAAU	21	3p	61.1023		376.211	2.62224	*	Aly, Mtr
94	MIR169	CAGCCAAGGAUGACUUGCCGG	21	5p	9750.96		1215.1	-3.00446	*	Aly, Aqc, Ath, Bdi, Gma, Mtr, Osa, Ptc, Rco, Sbi, Sly, Tcc, Vun, Vvi, Zma
95		CAGCCAAGGAUGACUUGCCGA	21	5p	715.218		111.179	-2.6855	*	Aly, Ath, Bdi, Bna, Gma, Mtr, Osa, Ptc, Sbi, Sly, Tcc, Vvi, Zma
96		AGCCAAGGAUGACUUGCCGG	20	5p	507.47		65.135	-2.96182	*	Gma
97		UGAGCCAAAGAUGACUUGCCG	21	5p	8.03977		55.0278	2.77493	*	Bna, Mtr
98		UAGCCAAGGAUGACUUGCCGG	21	5p	4.50227		10.1072	1.16665		Bdi, Osa, Sbi, Ssp, Zma
99		AAGCCAAGGAUGACUUGCCGG	21	5p	1.28636		4.49207	1.80408		Mtr
100		CAGCCAAGAAUGACUUGCCGG	21	5p	0.643182		1.12302	0.804081		Gma
101		GAGCCAAGGAUGACUUGCCGG	21	5p	0.643182		0	-29.1162		Mtr, Vvi
102		GAGCCAAGAAUGACUUGCCGG	21	5p	0.321591		0	-28.1162		Ptc
103		UGAGCCAAGGAUGACUUGCCG	21	5p	0		1.12302	29.9202		Aly, Ath, Rco, Tcc, Ptc
104		GGCAAGUUGUCCUUCGGCUACA	22	3p	1250.99		84.2263	-3.89265	*	Aly
105		GGCAGUCUCCUUGGCUAUC	19	3p	6.11023		0	-32.3641		Aly
106		GGCAGUCUCCUUGGCUAUU	19	3p	3.21591		1.12302	-1.51785		Aly
107		GGCAAGUUGUCCUUGGCUACA	21	3p	0.321591		0	-28.1162		Aly, Zma
108		GCAAGUUGACCUUGGCUCUGU	21	3p	0		1.12302	29.9202		Aly
109	MIR170/171	UAUUGGCCUGGUUCACUCAGA	21	5p	535.449		1365.59	1.3507	*	Aly, Gma
110		UUGAGCCGUGCCAAUAUCACG	21	3p	178.483		202.143	0.17959		Aly, Ath, Bna, Bol, Bra, Gma, Mtr, Ptc, Rco, Sly, Ssl, Tae
111		UGAUUGAGCCGCGUCAAUAUC	21	3p	136.998		134.762	-0.0237378		Mtr, Vvi
112		UGAUUGAGCCGCGCCAAUAUC	21	3p	136.998		417.762	1.60853	*	Bna, Aly, Ath, Bra, Tcc, Ccl,Vvi, Bdi, Osa, Sbi, Zma
113		UGAUUGAGCCGCGCCAAUAU	20	3p	3.5375		1.12302	-1.65535		Zma
114		UUGAGCCGUGCCAAUAUCAC	20	3p	1.92955		3.36905	0.804081		Zma
115		UGAUUGAGCCGUGCCAAUAUC	21	3p	0.964773		1.12302	0.219119		Aqc, Bdi, Crt, Far, Gma, Hvu, Mtr, Osa, Ptc, Rco, Sbi, Sly, Tae, Tcc, Vvi, Zma
116		UGAGCCGUGCCAAUAUCACGA	21	3p	0.643182		1.12302	0.804081		Gma
117		UGAUUGAGCCGCGCCAAUAUCU	22	3p	0.643182		0	-29.1162		Bna
118		AGAUAUUAGUGCGGUUCAAUC	21	5p	2.57273		15.7222	2.61144		Aly
119		AGAUAUUGGUGCGGUUCAAUC	21	5p	0		3.36905	31.5052		Aly, Gma
120	MIR172	AGAAUCUUGAUGAUGCUGCAG	21	3p	0.643182		234.711	8.51144	*	Aly, Ath
121		AGAAUCUUGAUGAUGCUGCAU	21	3p	0.643182		106.687	7.37394	*	Aly, Aqc, Ath, Bdi, Bol, Bra, Gma, Mtr, Osa, Ptc, Sly, Ssl, Tcc, Vun
122		GGAAUCUUGAUGAUGCUGCAU	21	3p	4.82386		40.4286	3.06712	*	Ath, Tcc, Aqc, Ptc, Bdi, Osa, Zma
123		AGAAUCUUGAUGAUGCUGCA	20	3p	0		4.49207	31.9202		Csi, Gma, Sbi, Zma
124		GGAAUCUUGAUGAUGCUGCA	20	3p	0		1.12302	29.9202		Tcc, Sbi
125		GAAUCUUGAUGAUGCUGCAU	20	3p	0		1.12302	29.9202		Aly
126		GCAGCACCAUUAAGAUUCACA	21	5p	0.321591		62.8889	7.61144	*	Bra
127		GCAGCACCAUCAAGAUUCACA	21	5p	0		7.86112	32.7276		Aly
128		GGAGCAUCAUCAAGAUUCACA	21	5p	1.28636		4.49207	1.80408		Aly
129		GUGGCAUCAUCAAGAUUCACA	21	5p	0		1.12302	29.9202		Aly
130	MIR319	UUGGACUGAAGGGAGCUCCUU	21	3p	5941.71		2169.67	-1.4534	*	Aly, Ath, Pvu, Rco
131		UUGGACUGAAGGGAGCUCCCU	21	3p	5401.44		1738.43	-1.63556	*	Aau, Aly, Amg, Aqc, Ath, Gma, Rco, Tae, Vun, Vvi
132		UUUGGACUGAAGGGAGCUCCU	21	3p	3543.29		937.719	-1.91786	*	Csi, Tcc, Vvi
133		UUGGACUGAAGGGAGCUCCU	20	3p	243.766		48.2897	-2.33571	*	Ptc
134		UUGGACUGAAGGGAGCUCCC	20	3p	85.2216		33.6905	-1.33888	*	Ctr, Gma, Mtr, Ptc
135		CUUGGACUGAAGGGAGCUCCU	21	3p	82.3273		7.86112	-3.38856	*	Vun
136		UUGGACUGAAGGGAGCUCCUUC	22	3p	57.5648		15.7222	-1.87238	*	Gma
137		UUGGACUGAAGGGAGCUCC	19	3p	32.8023		10.1072	-1.69842	*	Pta
138		UUGGACUGAAGGGAGCUCCCA	21	3p	4.18068		0	-31.8166		Vvi
139		CUUGGACUGAAGGGAGCUCCC	21	3p	3.21591		1.12302	-1.51785		Ppt
140		CUUGGACUGAAGGGAGCUCC	20	3p	1.92955		2.24603	0.219119		Ppt, Sly
141		UUGGACUGAAGGGUGCUCCCU	21	3p	0.643182		0	-29.1162		Bdi
142		GGAGAUUCUUUCAGUCCAGUC	21	5p	1.28636		0	-30.1162		Aly
143		AGAGCUUCCUUGAGUCCAUUC	21	5p	0.643182		0	-29.1162		Aly
144	MIR390	AAGCUCAGGAGGGAUAGCGCC	21	5p	1010.76		179.683	-2.49192	*	Aly, Ath, Bdi, Bna, Cme, Csi, Ghr, Gma, Mtr, Osa, Ppt, Ptc, Rco, Sbi, Tcc, Vvi, Zma
145		AAGCUCAGGAGGGAUAGCACC	21	5p	1.28636		0	-30.1162		Gma
146		GAGCUCAGGAGGGAUAGCGCC	21	5p	0.321591		0	-28.1162		Ppt
147		CGCUAUCCAUCCUGAGUUCCA	21	3p	0.964773		0	-29.7011		Aly
148		CGCUAUCCAUCCUGAGUUUCA	21	3p	0.321591		0	-28.1162		Aly
149	MIR391	UUCGCAGGAGAGAUAGCGCCA	21	5p	34.7318		2.24603	-3.95081	*	Aly, Ath
150		ACGGUAUCUCUCCUACGUAGC	21	3p	4.82386		12.3532	1.35662		Aly
151	MIR393	UCCAAAGGGAUCGCAUUGAUCC	22	5p	10.9341		254.925	4.54317	*	Aly, Ath, Tcc, Zma
152		UCCAAAGGGAUCGCAUUGAUC	21	5p	1.28636		4.49207	1.80408		Bdi, Bna, Gma, Mtr, Osa, Ptc, Rco, Sbi, Tcc, Vvi
153		AUCAUGCGAUCUCUUUGGAUU	21	3p	0		5.61508	32.2422		Aly
154	MIR394	UUGGCAUUCUGUCCACCUCC	20	5p	162.725		188.667	0.213405		Ahy, Aly, Ath, Bdi, Csi, Ghr, Gma, Osa, Ptc, Sbi, Ssl, Tcc, Vvi, Zma
155	MIR395	CUGAAGUGUUUGGGGGAACUC	21	3p	208.712		112.302	-0.894137	*	Aly, Ath, Csi, Gma, Ptc, Rco, Tcc, Vun, Vvi
156		CUGAAGUGUUUGGAGGAACUC	21	3p	44.3795		40.4286	-0.134518		Aly
157		UGAAGUGUUUGGGGGAACUC	20	3p	5.46704		1.12302	-2.28338		Bdi, Tae
158		CUGAAGUGUUUGGGGGGACUC	21	3p	2.89432		25.8294	3.15772	*	Aly, Ath
159		CUGAAGUGUUUGGAGGAACUU	21	3p	1.60795		0	-30.4381		Pab
160		UUGAAGUGUUUGGGGGAACUC	21	3p	0.643182		0	-29.1162		Mtr
161		CUGAAGUGUUUGGGGGAACUCC	22	3p	0.321591		0	-28.1162		Sly
162		GUUCCUCUGAGCACUUCAUUG	21	5p	24.1193		52.7818	1.12985	*	Aly
163		GUUCCCUUUAACGCUUCAUUG	21	5p	0		3.36905	31.5052		Aly
164	MIR396	UUCCACAGCUUUCUUGAACUU	21	5p	108.698		1723.83	3.98722	*	Aly, Aqc, Ath, Bcy, Bdi, Bgy, Bna, Ccl, Gma, Mtr, Osa, Pta, Ptc, Rco, Sbi, Tcc, Zma
165		UUCCACAGCUUUCUUGAACU	20	5p	20.2602		685.04	5.07947	*	Vvi
166		UUCCACAGCUUUCUUGAACUG	21	5p	11.8989		403.163	5.08247	*	Aau, Aly, Amg, Aqc, Ath, Bcy, Bdi, Bgy, Csi, Ghr, Gma, Lja, Mtr, Osa, Ptc, Sbi, Sof, Ssl, Ssp, Tcc, Vvi, Zma
167		UUCCACGGCUUUCUUGAACUG	21	5p	9.00454		7.86112	-0.195919		Ptc
168		UUCCACAGCUUUCUUGAACUA	21	5p	0		4.49207	31.9202		Pab, Vvi
169		UCCACAGCUUUCUUGAACUG	20	5p	0		1.12302	29.9202		Gma
170		GUUCAAUAAAGCUGUGGGAAG	21	3p	44.7011		2718.82	5.92653	*	Aly, Gma
171		GCUCAAGAAAGCUGUGGGAAA	21	3p	3.21591		311.076	6.5959	*	Aly
172		UUCAAUAAAGCUGUGGGAAG	20	3p	3.85909		142.623	5.2078	*	Gma
173		GUUCAAUAAAGCUGUGGGAAA	21	3p	0		1.12302	29.9202		Zma
174	MIR397	UCAUUGAGUGCAGCGUUGAUGU	22	5p	32.8023		7.86112	-2.06099		Bna
175		UCAUUGAGUGCAGCGUUGAUG	21	5p	0		1.12302	29.9202		Aly, Ath, Bdi, Csi, Gma, Osa, Ptc, Rco, Sbi, Ssl, Tcc, Vvi
176	MIR398	UGUGUUCUCAGGUCACCCCUU	21	3p	8.36136		77.4882	3.21217	*	Aly, Aqc, Ath, Bol, Csi, Ghr, Gma, Gra, Mtr, Osa, Ptc, Rco, Tcc, Vvi
177		UGUGUUCUCAGGUCACCCCUG	21	3p	3.21591		16.8453	2.38904		Aly, Ath
178		UGUGUUCUCAGGUCACCCCU	20	3p	2.25114		5.61508	1.31865		Ahy
179		GGAGUGUCAUGAGAACACGGA	21	5p	0.321591		1.12302	1.80408		Bol
180	MIR399	UGCCAAAGGAGAGUUGCCCUG	21	3p	0.643182		78.6112	6.93336	*	Aly, Ath, Csi, Mtr, Osa, Pvu, Rco, Sbi, Tcc, Vun, Vvi, Zma
181		UGCCAAAGGAGAUUUGCCCGG	21	3p	7.39659		49.4127	2.73995	*	Aly, Ath, Bna, Csi, Ptc, Rco, Tcc, Vvi
182		UGCCAAAGGAGAUUUGUCCGG	21	3p	0.321591		14.5992	5.50452	*	Ptc
183		UGCCAAAGGAGAGUUGCCCUA	21	3p	0		3.36905	31.5052		Aqc, Csi, Ptc, Sly, Osa
184		GGGCAAAUACUCCAUUGGCAGA	22	5p	0.321591		0	-28.1162		Aly
185	MIR400	UAUGAGAGUAUUAUAAGUCAC	21	5p	698.817		245.941	-1.5066	*	Aly, Ath
186		GACUUAUAAUAAUCUCAUGAA	21	3p	0.964773		2.24603	1.21912		Aly
187	MIR403	UUAGAUUCACGCACAAACUCG	21	3p	2547.32		236.957	-3.42629	*	Aly, Ath, Csi, Ptc, Rco, Tcc, Vvi
188		UUAGAUUCACGCACAAACUUG	21	3p	1.28636		0	-30.1162		Gma
189	MIR408	UGCACUGCCUCUUCCCUGGCU	21	3p	8.03977		5.61508	-0.517847		Ppt
190		AUGCACUGCCUCUUCCCUGGC	21	3p	6.43182		12.3532	0.941585		Ahy, Aly, Ath, Csi, Gma, Mtr, Pta, Ptc, Vun, Vvi
191		UGCACUGCCUCUUCCCUGGC	20	3p	0.964773		0	-29.7011		Gma
192		CUGCACUGCCUCUUCCCUGGC	21	3p	0.321591		0	-28.1162		Osa, Rco, Sbi, Sof, Ssp, Tae, Zma
193		CAGGGAACAAGCAGAGCAUGG	21	5p	0.321591		0	-28.1162		Aly
194	MIR447	UAUGGAAGAAAUUGUAGUAUU	21	3p	0.321591		0	-28.1162		Ath
195	MIR528	UGGAAGGGGCAUGCAGAGGAG	21	5p	0.321591		0	-28.1162		Bdi, Osa, Sbi, Ssp, Zma
196	MIR535	UGACAACGAGAGAGAGCACGC	21	5p	1.60795		1.12302	-0.517847		Osa, Pab, Ppt, Rco, Vvi
197	MIR771	UGAGCCUCUGUGGUAGCCCUCA	22	5p	0.321591		0	-28.1162		Ath
198	MIR824	UAGACCAUUUGUGAGAAGGGA	21	5p	206275		26611	-2.95447	*	Aly, Ath, Bna, Bol, Bra
199		CCUUCUCAUCGAUGGUCUAGA	21	3p	4007.66		596.322	-2.7486	*	Aly
200	MIR828	UCUUGCUUAAAUGAGUAUUCCA	22	5p	2.89432		21.3373	2.88208	*	Aly, Ath
201	MIR838	UUUUCUUCUUCUUCUUGCACA	21	3p	0.321591		1.12302	1.80408		Aly
202	MIR845	CGGCUCUGAUACCAAUUGAUG	21	3p	418.068		624.397	0.578726	*	Ath
203		UCGCUCUGAUACCAAAUUGAUG	22	3p	0.964773		0	-29.7011		Ath
204		AGGCUCUGAUACCAAUUGAUG	21	3p	0.321591		0	-28.1162		Vvi
205	MIR858	UUUCGUUGUCUGUUCGACCUU	21	5p	78.4682		39.3056	-0.997373	*	Aly, Ath
206		UUCGUUGUCUGUUCGACCUUG	21	3p	24.4409		13.4762	-0.858884		Ath
207	MIR866	ACAAAAUCCGUCUUUGAAGA	20	3p	0.643182		0	-29.1162		Ath
208	MIR894	CGUUUCACGUCGGGUUCACC	20	5p	0.643182		0	-29.1162		Ppt
209	MIR1140	ACAGCCUAAACCAAUCGGAGC	21	3p	3.21591		234.711	6.18951	*	Bna
210	MIR1885	CAUCAAUGAAAGGUAUGAUUCC	22	3p	148.575		22.4603	-2.72574	*	Bra
211	MIR2111	UAAUCUGCAUCCUGAGGUUUA	21	5p	0		6.7381	32.5052		Bna, Aly, Ath, Bra, Lja, Mtr, Tcc
212		AUCCUCGGGAUACAGAUUACC	21	3p	0.321591		3.36905	3.38904		Bna, Aly
213		AUCCUCGGGAUACGGAUUACC	21	3p	0		3.36905	31.5052		Bra
214		GUCCUCGGGAUGCGGAUUACC	21	3p	0		1.12302	29.9202		Bna, Aly, Ath, Bra
215	MIR4995	AGGCAGUGGCUUGGUUAAGGG	21	5p	0.964773		0	-29.7011		Gma
216	MIR5028	AAUUGGGUUUAUGCUAGAGUU	21	5p	0.321591		0	-28.1162		Ath
217	MIR5083	AGACUACAAUUAUCUGAUCA	20	3p	1.28636		1.12302	-0.195919		Osa
218	MIR5139	AAACCUGGCUCUGAUACCA	19	5p	7.39659		7.86112	0.0878742		Rgl
219	MIR5141	AGACCCGACGCGACUGACAGAUAA	24	3p	0.321591		0	-28.1162		Rgl
* Differentially represented in developing/mature libraries, according to EdgeR and A-C test results.
Red sequences are know in B. napus (miRBase v. 18)
