# Supplementary material for: Identifying Conserved and Novel MicroRNAs in Developing Seeds of Brassica napus Using Deep Sequencing
Source: PLoS One. 2012 Nov 30;7(11):e50663. doi: 10.1371/journal.pone.0050663 (PMC3511302; doi:10.1371/journal.pone.0050663)
Supplement: Table S3 — New and Bna-known putative miRNA precursors identified in B. napus miRNA families. (XLS) [file pone.0050663.s007.xls]

## Sheet: S3
Table S3. New and Bna-known putative miRNA precursors identified for B. napus miRNA families.
Family	Precursor					Acronym	miRNA sequence	Lenght	Arm	Normalized read counts			Log ratio Developing/Mature	p-value < 0.001
	Contig	Lenght	MFE	MFEI	GC %					Mature		Developing
MIR156	183805	89	-46.30	-1.1	47.19	Bna_156-1_1	UGACAGAAGAGAGUGAGCAC	20	5p	50118		2397.64	-4.38564	*
	similar to ath-MIR156c					Bna_156-1_2	UGACAGAAGAGAGUGAGCA	19	5p	897.238		59.5199	-3.91405	*
						Bna_156-1_3	UGACAGAAGAGAGUGAGCACA	21	5p	738.051		43.7977	-4.0748	*
						Bna_156-1_4	UGACAGAAGAGAGUGAGC	18	5p	153.399		20.2143	-2.92384	*
						Bna_156-1_5	GACAGAAGAGAGUGAGCAC	19	5p	129.28		6.7381	-4.26201	*
						Bna_156-1_6	GACAGAAGAGAGUGAGCACA	20	5p	85.2216		6.7381	-3.6608	*
						Bna_156-1_7	CUGACAGAAGAGAGUGAGCAC	21	5p	30.2295		2.24603	-3.75051	*
						Bna_156-1_8	ACAGAAGAGAGUGAGCACA	19	5p	11.8989		0	-33.3256	*
						Bna_156-1_9	ACAGAAGAGAGUGAGCAC	18	5p	4.18068		0	-31.8166
						Bna_156-1_10	GCUCACUGCUCUAUCUGUCAGG	22	3p	994.359		128.024	-2.95735	*
						Bna_156-1_11	UGCUCACUGCUCUAUCUGUCAG	22	3p	643.182		29.1984	-4.46126	*
						Bna_156-1_12	UGCUCACUGCUCUAUCUGUCAGG	23	3p	478.206		52.7818	-3.17952	*
						Bna_156-1_13	GCUCACUGCUCUAUCUGUCAG	21	3p	452.8		13.4762	-5.07039	*
						Bna_156-1_14	UGCUCACUGCUCUAUCUGUCA	21	3p	11.5773		0	-33.2861	*
						Bna_156-1_15	GCUCACUGCUCUAUCUGUCA	20	3p	9.00454		0	-32.9235
						Bna_156-1_16	GCUCACUGCUCUAUCUGUCAGGU	23	3p	2.89432		1.12302	-1.36584
						Bna_156-1_17	UGCUCACUGCUCUAUCUGUC	20	3p	2.89432		0	-31.2861
						Bna_156-1_18	CGUGCUCACUGCUCUAUCUGUC	22	3p	1.92955		0	-30.7011
						Bna_156-1_19	UGCUCACUGCUCUAUCUGUCAGGU	24	3p	1.92955		0	-30.7011
						Bna_156-1_20	GACAGAAGAGAGUGAGCA	18	5p	1.60795		3.36905	1.06712
						Bna_156-1_21	UCACUGCUCUAUCUGUCAGG	20	3p	1.60795		0	-30.4381
	174411	123	-48.40	-0.86	45.53	Bna_156-2_1	UGACAGAAGAGAGUGAGCAC	20	5p	50118		2397.64	-4.38564	*
	similar to ath-MIR156c					Bna_156-2_2	GCUCACUGCUUUAUCUGUCAGA	22	3p	1935.98		508.727	-1.9281	*
						Bna_156-2_3	UGACAGAAGAGAGUGAGCA	19	5p	897.238		59.5199	-3.91405	*
						Bna_156-2_4	UGACAGAAGAGAGUGAGCACA	21	5p	738.051		43.7977	-4.0748	*
						Bna_156-2_5	UUGACAGAAGAGAGUGAGCAC	21	5p	408.742		30.3215	-3.75278	*
						Bna_156-2_6	GCUCACUGCUUUAUCUGUCAG	21	3p	173.016		17.9683	-3.26738	*
						Bna_156-2_7	UGACAGAAGAGAGUGAGC	18	5p	153.399		20.2143	-2.92384	*
						Bna_156-2_8	GACAGAAGAGAGUGAGCAC	19	5p	129.28		6.7381	-4.26201	*
						Bna_156-2_9	GACAGAAGAGAGUGAGCACA	20	5p	85.2216		6.7381	-3.6608	*
						Bna_156-2_10	UGCUCACUGCUUUAUCUGUCAG	22	3p	68.4988		6.7381	-3.34567	*
						Bna_156-2_11	UGCUCACUGCUUUAUCUGUCAGA	23	3p	44.0579		21.3373	-1.04602
						Bna_156-2_12	ACAGAAGAGAGUGAGCACA	19	5p	11.8989		0	-33.3256	*
						Bna_156-2_13	GCUCACUGCUUUAUCUGUCAGAUU	24	3p	6.75341		1.12302	-2.58824
						Bna_156-2_14	GCUCACUGCUUUAUCUGUCA	20	3p	5.46704		4.49207	-0.283382
						Bna_156-2_15	UUGACAGAAGAGAGUGAGCACA	22	5p	4.50227		0	-31.9235
						Bna_156-2_16	ACAGAAGAGAGUGAGCAC	18	5p	4.18068		0	-31.8166
						Bna_156-2_17	GCUCACUGCUUUAUCUGUCAGAU	23	3p	3.85909		1.12302	-1.78088
						Bna_156-2_18	UUGACAGAAGAGAGUGAGCA	20	5p	2.57273		0	-31.1162
						Bna_156-2_19	ACUGCUUUAUCUGUCAGA	18	3p	1.92955		0	-30.7011
						Bna_156-2_20	GCUCACUGCUUUAUCUGU	18	3p	1.60795		1.12302	-0.517847
						Bna_156-2_21	GACAGAAGAGAGUGAGCA	18	5p	1.60795		3.36905	1.06712
	175557	131	-56.10	-0.97	-44,27	Bna_156-3_1	UGACAGAAGAGAGUGAGCAC	20	5p	50118		2397.64	-4.38564	*
	similar to aly-MIR156a					Bna_156-3_2	UGACAGAAGAGAGUGAGCA	19	5p	897.238		59.5199	-3.91405	*
						Bna_156-3_3	UGCUCACUGCUCUUUCUGUCAGA	23	3p	870.868		172.945	-2.33214	*
						Bna_156-3_4	GCUCACUGCUCUUUCUGUCAG	21	3p	829.061		123.532	-2.7466	*
						Bna_156-3_5	UGACAGAAGAGAGUGAGCACA	21	5p	738.051		43.7977	-4.0748	*
						Bna_156-3_6	GCUCACUGCUCUUUCUGUCAGA	22	3p	274.317		87.5953	-1.64692	*
						Bna_156-3_7	UGCUCACUGCUCUUUCUGUCAG	22	3p	220.933		20.2143	-3.45016	*
						Bna_156-3_8	UGACAGAAGAGAGUGAGC	18	5p	153.399		20.2143	-2.92384	*
						Bna_156-3_9	GACAGAAGAGAGUGAGCAC	19	5p	129.28		6.7381	-4.26201	*
						Bna_156-3_10	GACAGAAGAGAGUGAGCACA	20	5p	85.2216		6.7381	-3.6608	*
						Bna_156-3_11	GCUCACUGCUCUUUCUGUCAGAUU	24	3p	43.7364		4.49207	-3.28338	*
						Bna_156-3_12	GCUCACUGCUCUUUCUGUCAGAU	23	3p	36.3398		4.49207	-3.0161	*
						Bna_156-3_13	CUGACAGAAGAGAGUGAGCAC	21	5p	30.2295		2.24603	-3.75051	*
						Bna_156-3_14	GCUCACUGCUCUUUCUGUCA	20	3p	16.0795		4.49207	-1.83977
						Bna_156-3_15	ACAGAAGAGAGUGAGCACA	19	5p	11.8989		0	-33.3256	*
						Bna_156-3_16	UGCUCACUGCUCUUUCUGUCA	21	3p	4.82386		0	-32.0231
						Bna_156-3_17	ACAGAAGAGAGUGAGCAC	20	5p	4.18068		0	-31.8166
						Bna_156-3_18	CUCACUGCUCUUUCUGUCAGA	21	3p	3.5375		0	-31.5756
						Bna_156-3_19	UGCUCACUGCUCUUUCUGUC	20	3p	2.89432		0	-31.2861
						Bna_156-3_20	UGCUCACUGCUCUUUCUGUCAGAU	24	3p	2.89432		0	-31.2861
						Bna_156-3_21	GCUCACUGCUCUUUCUGUC	19	3p	2.25114		0	-30.9235
						Bna_156-3_22	CGUGCUCACUGCUCUUUCUGUCA	23	3p	1.60795		1.12302	-0.517847
	46961	114	-45.90	-0.87	-46.49	Bna_156-4_1	UUGACAGAAGAAAGAGAGCAC	21	5p	124.456		2427.96	4.28604	*
	similar to ath-MIR156h					Bna_156-4_2	UGACAGAAGAAAGAGAGCAC	20	5p	4.50227		202.143	5.48858	*
						Bna_156-4_3	UGACAGAAGAAAGAGAGCACA	21	5p	0.643182		49.4127	6.26351	*
						Bna_156-4_4	UUGACAGAAGAAAGAGAGCACA	22	5p	0		24.7064	34.3797	*
						Bna_156-4_5	UUGACAGAAGAAAGAGAGCA	20	5p	4.82386		24.7064	2.35662	*
						Bna_156-4_6	GCUCUCUUUACUUCUGCCACCA	22	3p	0		13.4762	33.5052	*
						Bna_156-4_7	GCUCUCUUUACUUCUGCCACC	21	3p	0		12.3532	33.3797	*
						Bna_156-4_8	UUGACAGAAGAAAGAGAGC	19	5p	0.321591		10.1072	4.97401	*
	108038	84	-41.90	-1.05	47.62	Bna_156-5_1	UGACAGAAGAGAGUGAGCAC	20	5p	50118		2397.64	-4.38564	*
	similar to ath-MIR156b					Bna_156-5_2	UGACAGAAGAGAGUGAGCA	19	5p	897.238		59.5199	-3.91405	*
						Bna_156-5_3	UGACAGAAGAGAGUGAGCACA	21	5p	738.051		43.7977	-4.0748	*
						Bna_156-5_4	UGACAGAAGAGAGUGAGC	18	5p	153.399		20.2143	-2.92384	*
						Bna_156-5_5	GACAGAAGAGAGUGAGCAC	19	5p	129.28		6.7381	-4.26201	*
						Bna_156-5_6	GACAGAAGAGAGUGAGCACA	20	5p	85.2216		6.7381	-3.6608	*
						Bna_156-5_7	CUGACAGAAGAGAGUGAGCAC	21	5p	30.2295		2.24603	-3.75051	*
						Bna_156-5_8	UGACAGAAGAGAGUGAGCACAU	22	5p	23.7977		0	-34.3256	*
						Bna_156-5_9	ACAGAAGAGAGUGAGCACA	19	5p	11.8989		0	-33.3256	*
						Bna_156-5_10	CGUGCUCACCUCUCUUUCUGUC	22	3p	7.39659		1.12302	-2.71948
						Bna_156-5_11	ACAGAAGAGAGUGAGCAC	18	5p	4.18068		0	-31.8166
						Bna_156-5_12	UGUGCGUGCUCACCUCUCUUU	21	3p	1.60795		0	-30.4381
	19350	126	-52.50	-1.09	38.1	Bna_156-6_1	UGACAGAAGAGAGUGAGCAC	20	5p	50118		2397.64	-4.38564	*
	similar to ath-MIR156d					Bna_156-6_2	UGACAGAAGAGAGUGAGCA	19	5p	897.238		59.5199	-3.91405	*
						Bna_156-6_3	UGACAGAAGAGAGUGAGCACA	21	5p	738.051		43.7977	-4.0748	*
						Bna_156-6_4	UUGACAGAAGAGAGUGAGCAC	21	5p	408.742		30.3215	-3.75278	*
						Bna_156-6_5	UGACAGAAGAGAGUGAGC	18	5p	153.399		20.2143	-2.92384	*
						Bna_156-6_6	GACAGAAGAGAGUGAGCAC	19	5p	129.28		6.7381	-4.26201	*
						Bna_156-6_7	GACAGAAGAGAGUGAGCACA	20	5p	85.2216		6.7381	-3.6608	*
						Bna_156-6_8	ACAGAAGAGAGUGAGCACA	19	5p	11.8989		0	-33.3256	*
						Bna_156-6_9	UUGACAGAAGAGAGUGAGCACA	22	5p	4.50227		0	-31.9235
						Bna_156-6_10	ACAGAAGAGAGUGAGCAC	18	5p	4.18068		0	-31.8166
						Bna_156-6_11	GCUCACUCUCUCUAUGUCAUAACU	24	3p	2.25114		3.36905	0.581689
	68899	100	-44.40	-1.03	43	Bna_156-7_1	UGACAGAAGAGAGUGAGCAC	20	5p	50118		2397.64	-4.38564	*
	identical to bna-MIR156a					Bna_156-7_2	UGACAGAAGAGAGUGAGCA	19	5p	897.238		59.5199	-3.91405	*
						Bna_156-7_3	UGCUCACUGCUCUUUCUGUCAGA	23	3p	870.868		172.945	-2.33214	*
						Bna_156-7_4	GCUCACUGCUCUUUCUGUCAG	21	3p	829.061		123.532	-2.7466	*
						Bna_156-7_5	UGACAGAAGAGAGUGAGCACA	21	5p	738.051		43.7977	-4.0748	*
						Bna_156-7_6	GCUCACUGCUCUUUCUGUCAGA	22	3p	274.317		87.5953	-1.64692	*
						Bna_156-7_7	UGCUCACUGCUCUUUCUGUCAG	22	3p	220.933		20.2143	-3.45016	*
						Bna_156-7_8	UGACAGAAGAGAGUGAGC	18	5p	153.399		20.2143	-2.92384	*
						Bna_156-7_9	GACAGAAGAGAGUGAGCAC	19	5p	129.28		6.7381	-4.26201	*
						Bna_156-7_10	GACAGAAGAGAGUGAGCACA	20	5p	85.2216		6.7381	-3.6608	*
						Bna_156-7_11	GCUCACUGCUCUUUCUGUCAGAUU	24	3p	43.7364		4.49207	-3.28338	*
						Bna_156-7_12	GCUCACUGCUCUUUCUGUCAGAU	23	3p	36.3398		4.49207	-3.0161	*
						Bna_156-7_13	CUGACAGAAGAGAGUGAGCAC	21	5p	30.2295		2.24603	-3.75051	*
						Bna_156-7_14	GCUCACUGCUCUUUCUGUCA	20	3p	16.0795		4.49207	-1.83977
						Bna_156-7_15	ACAGAAGAGAGUGAGCACA	19	5p	11.8989		0	-33.3256	*
						Bna_156-7_16	UGCUCACUGCUCUUUCUGUCA	21	3p	4.82386		0	-32.0231
						Bna_156-7_17	ACAGAAGAGAGUGAGCAC	18	5p	4.18068		0	-31.8166
						Bna_156-7_18	CUCACUGCUCUUUCUGUCAGA	21	3p	3.5375		0	-31.5756
						Bna_156-7_19	UGCUCACUGCUCUUUCUGUC	20	3p	2.89432		0	-31.2861
						Bna_156-7_20	UGCUCACUGCUCUUUCUGUCAGAU	24	3p	2.89432		0	-31.2861
						Bna_156-7_21	GCUCACUGCUCUUUCUGUC	19	3p	2.25114		0	-30.9235
MIR159	122767	182	-75.40	-1.08	38.46	Bna_159_1	UUUGGAUUGAAGGGAGCUCUA	21	3p	42802.5		36211.7	-0.241239	*
	similar to bna-MIR159					Bna_159_2	UUUGGAUUGAAGGGAGCUCU	20	3p	750.271		316.691	-1.24434	*
						Bna_159_3	UUUGGAUUGAAGGGAGCU	18	3p	263.383		201.02	-0.389823
						Bna_159_4	UUGGAUUGAAGGGAGCUCUA	20	3p	111.592		119.04	0.0932098
						Bna_159_5	CUUUGGAUUGAAGGGAGCUCU	21	3p	86.1863		44.9207	-0.94008
						Bna_159_6	UUUGGAUUGAAGGGAGCUCUAC	22	3p	64.3182		1540.78	4.58229	*
						Bna_159_7	UUUGGAUUGAAGGGAGCUC	19	3p	56.2784		26.9524	-1.06217
						Bna_159_8	UCUUUGGAUUGAAGGGAGCUC	21	3p	40.5204		16.8453	-1.26631
						Bna_159_9	UGGAUUGAAGGGAGCUCUA	19	3p	29.9079		19.0913	-0.647615
						Bna_159_10	CUUUGGAUUGAAGGGAGCUCUA	22	3p	24.1193		60.6429	1.33015	*
						Bna_159_11	UCUUUGGAUUGAAGGGAGCUCUA	23	3p	12.542		13.4762	0.103641
						Bna_159_12	GGAUUGAAGGGAGCUCUA	18	3p	10.2909		25.8294	1.32764
						Bna_159_13	UCUUUGGAUUGAAGGGAGCUCU	22	3p	9.64773		5.61508	-0.780881
						Bna_159_14	CUUACAUAUCUCAGGAGCUUU	21	3p	7.71818		5.61508	-0.458953
						Bna_159_15	AGCUCCUUAAAGUUCAAACGA	21	5p	3.21591		61.7659	4.26351	*
						Bna_159_16	UCUUUGGAUUGAAGGGAGCU	20	3p	2.25114		1.12302	-1.00327
						Bna_159_17	UUGGAUUGAAGGGAGCUCU	19	3p	1.92955		1.12302	-0.780881
						Bna_159_18	AGAGUUUAGCAGGGUAAAGAAA	22	5p	0.321591		5.61508	4.12601
						Bna_159_19	UACAUAUCUCAGGAGCUUU	19	3p	0.321591		0	-28.1162
						Bna_159_20	AGCUGCUAAGCUAUGGAUCCC	21	5p	0.321591		8.98413	4.80408
MIR166	7274	134	-55.90	-0.93	44.44	Bna_166_1	UCGGACCAGGCUUCAUUCCCC	21	3p	34257.5		31697.1	-0.112065	*
	similar to bna-MIR166a					Bna_166_2	UCGGACCAGGCUUCAUUCCC	20	3p	1261.6		1180.29	-0.0961135
						Bna_166_3	GUCGGACCAGGCUUCAUUCCC	21	3p	1028.77		1746.29	0.763375	*
						Bna_166_4	CGGACCAGGCUUCAUUCCCC	20	3p	86.1863		99.9485	0.213725
						Bna_166_5	GGAAUGUUGUUUGGCUCGAAG	21	5p	70.75		47.1667	-0.584961
						Bna_166_6	GUCGGACCAGGCUUCAUUCCCC	22	3p	45.6659		92.0874	1.01189	*
						Bna_166_7	GGACCAGGCUUCAUUCCCC	19	3p	38.5909		43.7977	0.182593
						Bna_166_8	UCGGACCAGGCUUCAUUCCCCC	22	3p	33.4454		55.0278	0.718351
						Bna_166_9	UCGGACCAGGCUUCAUUCC	19	3p	24.7625		14.5992	-0.762266
						Bna_166_10	GAAUGUUGUUUGGCUCGAAGA	21	5p	20.9034		6.7381	-1.63332
						Bna_166_11	GUCGGACCAGGCUUCAUUCC	20	3p	18.9739		42.6746	1.16937
						Bna_166_12	UCGGACCAGGCUUCAUUC	18	3p	8.68295		10.1072	0.219119
						Bna_166_13	GGAAUGUUGUUUGGCUCGAAGA	22	5p	5.78864		1.12302	-2.36584
						Bna_166_14	GAAUGUUGUUUGGCUCGAAG	20	5p	3.21591		1.12302	-1.51785
						Bna_166_15	CGGACCAGGCUUCAUUCCC	19	3p	3.21591		4.49207	0.482153
						Bna_166_16	GGAAUGUUGUUUGGCUCGA	19	5p	2.57273		2.24603	-0.195919
						Bna_166_17	GGACCAGGCUUCAUUCCC	18	3p	2.25114		0	-30.9235
						Bna_166_18	GGAAUGUUGUUUGGCUCGAA	20	5p	2.25114		4.49207	0.996726
						Bna_166_19	UCGGACCAGGCUUCAUUCCCCCC	23	3p	1.92955		1.12302	-0.780881
						Bna_166_20	GGAAUGUUGUUUGGCUCGAAGACU	24	5p	1.60795		0	-30.4381
MIR167	114052	132	-54.90	-1	41.67	Bna_167-1_1	UGAAGCUGCCAGCAUGAUCUA	21	5p	109922		269727	1.29503	*
	identical to bna-MIR167a					Bna_167-1_2	GAUCAUGUUCGCAGUUUCACC	21	3p	225.114		567.123	1.33301	*
						Bna_167-1_3	UGAAGCUGCCAGCAUGAUCU	20	5p	217.717		312.199	0.52001	*
						Bna_167-1_4	GAAGCUGCCAGCAUGAUCUA	20	5p	127.028		235.834	0.892618	*
						Bna_167-1_5	AGCUGCCAGCAUGAUCUA	18	5p	100.98		249.31	1.30388	*
						Bna_167-1_6	GAAGCUGCCAGCAUGAUCUAA	21	5p	70.1068		39.3056	-0.83482
						Bna_167-1_7	UGAAGCUGCCAGCAUGAUCUAA	22	5p	67.5341		108.933	0.689749
						Bna_167-1_8	UGAAGCUGCCAGCAUGAU	18	5p	52.7409		226.849	2.10474	*
						Bna_167-1_9	UGAAGCUGCCAGCAUGAUC	19	5p	34.4102		48.2897	0.488879
						Bna_167-1_10	AAGCUGCCAGCAUGAUCUA	19	5p	27.3352		104.441	1.93385	*
						Bna_167-1_11	AUCAUGUUCGCAGUUUCACC	20	3p	11.8989		69.627	2.54882	*
						Bna_167-1_12	UUAGAUCAUGUUCGCAGUUUCACC	24	3p	9.00454		23.5834	1.38904
						Bna_167-1_13	AGAUCAUGUUCGCAGUUUCACC	22	3p	5.78864		3.36905	-0.780881
						Bna_167-1_14	CGAUUAGAUCAUGUUCGCAGU	21	3p	3.5375		20.2143	2.51457	*
						Bna_167-1_15	UCUGAUGAAGCUGCCAGCAUG	21	5p	3.21591		3.36905	0.0671156
						Bna_167-1_16	AUGAAGCUGCCAGCAUGAUCUA	22	5p	2.57273		14.5992	2.50452
						Bna_167-1_17	GAUCAUGUUCGCAGUUUCA	19	3p	2.25114		50.5358	4.48858	*
						Bna_167-1_18	AAGCUGCCAGCAUGAUCUAAU	21	5p	0		11.2302	33.2422	*
						Bna_167-1_19	UAGAUCAUGUUCGCAGUUUCA	21	3p	2.25114		4.49207	0.996726
						Bna_167-1_20	GAAGCUGCCAGCAUGAUCU	19	5p	2.25114		4.49207	0.996726
						Bna_167-1_21	AGAUCAUGUUCGCAGUUUCAC	21	3p	1.92955		2.24603	0.219119
						Bna_167-1_22	UGAAGCUGCCAGCAUGAUCUAAUU	24	5p	1.92955		1.12302	-0.780881
						Bna_167-1_23	AUGAAGCUGCCAGCAUGAUCU	21	5p	1.60795		5.61508	1.80408
						Bna_167-1_24	CGAUUAGAUCAUGUUCGCAGUU	22	3p	0.964773		7.86112	3.02647
						Bna_167-1_25	AAGCUGCCAGCAUGAUCUAAU	21	5p	0		11.2302	33.2422	*
						Bna_167-1_26	GAAACUGCGAACAUGAUCU	19	3p	0		6.7381	32.5052
	114509	97	-46.30	-1.13	42.27	Bna_167-2_1	UGAAGCUGCCAGCAUGAUCUA	21	5p	109922		269727	1.29503	*
	similar to ath-MIR167b					Bna_167-2_2	UGAAGCUGCCAGCAUGAUCU	20	5p	217.717		312.199	0.52001	*
						Bna_167-2_3	GAAGCUGCCAGCAUGAUCUA	20	5p	127.028		235.834	0.892618	*
						Bna_167-2_4	AGCUGCCAGCAUGAUCUA	18	5p	100.98		249.31	1.30388	*
						Bna_167-2_5	UGAAGCUGCCAGCAUGAU	18	5p	52.7409		226.849	2.10474	*
						Bna_167-2_6	UGAAGCUGCCAGCAUGAUCUAU	22	5p	41.1636		169.576	2.04249	*
						Bna_167-2_7	UGAAGCUGCCAGCAUGAUC	19	5p	34.4102		48.2897	0.488879
						Bna_167-2_8	AAGCUGCCAGCAUGAUCUA	19	5p	27.3352		104.441	1.93385	*
						Bna_167-2_9	GGUCAUGUCUGACAGCUUCACU	22	3p	6.43182		32.5675	2.34013	*
						Bna_167-2_10	GAAGCUGCCAGCAUGAUCU	19	5p	2.25114		4.49207	0.996726
MIR168	221566	115	-50.70	-0.78	56.52	Bna_168_1	UCGCUUGGUGCAGGUCGGGAA	21	5p	3016.84		5706.05	0.919452	*
	similar to bna-MIR168					Bna_168_2	UCGCUUGGUGCAGGUCGGGAAC	22	5p	1027.8		2897.38	1.49518	*
						Bna_168_3	UCGCUUGGUGCAGGUCGGGA	20	5p	195.527		431.238	1.14112	*
						Bna_168_4	UUCGCUUGGUGCAGGUCGGGA	21	5p	78.1466		303.215	1.95608	*
						Bna_168_5	UCGCUUGGUGCAGGUCGGGAACUG	24	5p	9.96932		17.9683	0.849885
						Bna_168_6	UCGCUUGGUGCAGGUCGGGAACU	23	5p	7.39659		11.2302	0.602447
						Bna_168_7	CGCUUGGUGCAGGUCGGGAA	20	5p	6.43182		14.5992	1.18259
						Bna_168_8	GCUUGGUGCAGGUCGGGAACUG	22	5p	6.11023		3.36905	-0.858884
						Bna_168_9	GCUUGGUGCAGGUCGGGAA	19	5p	5.14545		3.36905	-0.610956
						Bna_168_10	GCUUGGUGCAGGUCGGGAAC	20	5p	4.50227		8.98413	0.996726
						Bna_168_11	GCUUGGUGCAGGUCGGGAACU	21	5p	3.5375		1.12302	-1.65535
						Bna_168_12	UCGCUUGGUGCAGGUCGGG	19	5p	3.21591		5.61508	0.804081
						Bna_168_13	CGCUUGGUGCAGGUCGGGAAC	21	5p	2.89432		15.7222	2.44151	*
						Bna_168_14	CUUGGUGCAGGUCGGGAACUG	21	5p	0.643182		6.7381	3.38904
						Bna_168_15	CUCGGAUUCGCUUGGUGCAGG	21	5p	0.643182		3.36905	2.38904
						Bna_168_16	CUUGGUGCAGGUCGGGAAC	19	5p	0		5.61508	32.2422
						Bna_168_20	GAUCCUGCCUUCCAUCAACUGA	22	3p	0.321591		0	-28.1162
						Bna_168_21	UCCUGCCUUCCAUCAACUGA	20	3p	0		1.12302	29.9202
MIR169	28731	95	-46.10	-1.07	45.26	Bna_169-1_1	CAGCCAAGGAUGACUUGCCGG	21	5p	9750.96		1215.1	-3.00446	*
	similar to aly-MIR169b					Bna_169-1_2	AGCCAAGGAUGACUUGCCGG	20	5p	507.47		65.135	-2.96182	*
						Bna_169-1_3	CAGCCAAGGAUGACUUGCCGGA	22	5p	23.1545		4.49207	-2.36584	*
						Bna_169-1_4	CAGCCAAGGAUGACUUGCCGGAA	23	5p	14.15		1.12302	-3.65535	*
						Bna_169-1_5	GGCAAGUUGUCCUGCGGCUAC	21	3p	13.8284		0	-33.5424	*
						Bna_169-1_6	CUGGCAAGUUGUCCUGCGGCUAC	23	3p	7.39659		0	-32.6397
						Bna_169-1_7	AGCCAAGGAUGACUUGCCGGA	21	5p	6.11023		0	-32.3641
						Bna_169-1_8	UGGCAAGUUGUCCUGCGGCUAC	22	3p	4.82386		1.12302	-2.10281
						Bna_169-1_9	CAGCCAAGGAUGACUUGC	18	5p	3.85909		0	-31.7011
						Bna_169-1_10	CAGCCAAGGAUGACUUGCCG	20	5p	3.5375		1.12302	-1.65535
						Bna_169-1_11	GCCAAGGAUGACUUGCCGG	19	5p	2.89432		1.12302	-1.36584
						Bna_169-1_12	CAGCCAAGGAUGACUUGCC	19	5p	2.57273		2.24603	-0.195919
						Bna_169-1_13	CCAAGGAUGACUUGCCGG	18	5p	2.25114		0	-30.9235
						Bna_169-1_14	UCUGGCAAGUUGUCCUGCGGCUAC	24	3p	1.92955		0	-30.7011
	184722	186	-65.20	-0.92	38.17	Bna_169-2_1	GCAGUCUCCUUGGCUAUCUUA	21	3p	8.68295		0	-32.871
	similar to bna-MIR169h					Bna_169-2_2	GGCAGUCUCCUUGGCUAUC	19	3p	6.11023		0	-32.3641
						Bna_169-2_3	GCAGUCUCCUUGGCUAUCUU	20	3p	1.60795		0	-30.4381
						Bna_169-2_4	GUAGCCAAGGAUGACUUGCCU	21	5p	0.964773		1.12302	0.219119
	202220	100	-39.60	-0.83	48	Bna_169-3_1	GGCAGUCUCCUCGGCUAUU	19	3p	2.57273		1.12302	-1.19592
	similar to bna-MIR169g					Bna_169-3_2	UAGGCAGUCUCCUCGGCUA	19	3p	0.643182		0	-29.1162
						Bna_169-3_3	AGGCAGUCUCCUCGGCUAUU	20	3p	0.321591		0	-28.1162
						Bna_169-3_4	AGGCAGUCUCCUCGGCUA	18	3p	0.321591		0	-28.1162
						Bna_169-3_5	GUAGCCAAGGAUGACUUGCCU	21	5p	0.964773		1.12302	0.219119
MIR171	191739	88	-36.70	-0.99	42.05	Bna_171-1_1	UUGAGCCGUGCCAAUAUCACG	21	3p	178.483		202.143	0.17959
	similar to bna-MIR171a					Bna_171-1_2	AGAUAUUAGUGCGGUUCAAUC	21	5p	2.57273		15.7222	2.61144
						Bna_171-1_3	UUGAGCCGUGCCAAUAUCAC	20	3p	1.92955		3.36905	0.804081
						Bna_171-1_4	UUGAGCCGUGCCAAUAUCACGC	22	3p	0		5.61508	32.2422
	72914	98	-45.30	-1.1	41.84	Bna_171-2_1	UUGAGCCGUGCCAAUAUCACG	21	3p	178.483		202.143	0.17959
	similar to bna-MIR171d					Bna_171-2_2	UUGAGCCGUGCCAAUAUCACGA	22	3p	22.1898		85.3493	1.94348	*
						Bna_171-2_3	UUGAGCCGUGCCAAUAUCAC	20	3p	1.92955		3.36905	0.804081
						Bna_171-2_4	AGAUAUUGGUGCGGUUCAAUC	21	5p	0		3.36905	31.5052
MIR393	75452	126	-50.50	-1.1	36.51	Bna_393-1_1	AUCAUGCGAUCUCAUUGGAUU	21	3p	28.3		6984.04	7.94712	*
	similar to bna-MIR393					Bna_393-1_2	UCCAAAGGGAUCGCAUUGAUCC	22	5p	10.9341		254.925	4.54317	*
						Bna_393-1_3	UCAUGCGAUCUCAUUGGAUU	20	3p	0		40.4286	35.0902	*
						Bna_393-1_4	AUGCGAUCUCAUUGGAUU	18	3p	0		26.9524	34.5052	*
						Bna_393-1_5	GAUCAUGCGAUCUCAUUGGAUU	22	3p	0		13.4762	33.5052	*
						Bna_393-1_6	AUCAUGCGAUCUCAUUGGA	19	3p	0		11.2302	33.2422	*
						Bna_393-1_7	AUCAUGCGAUCUCAUUGGAU	20	3p	0.321591		8.98413	4.80408
						Bna_393-1_8	UCCAAAGGGAUCGCAUUGAU	20	5p	2.25114		7.86112	1.80408
	40367	409	N	N	N	Bna_393-2_1	AUCAUGCGAUCUCUUCGGAUU	21	3p	6.43182		4973.84	9.59492	*
	similar to bna-MIR393					Bna_393-2_2	UCAUGCGAUCUCUUCGGAUU	20	3p	0		25.8294	34.4438	*
						Bna_393-2_3	AUGCGAUCUCUUCGGAUU	18	3p	0		8.98413	32.9202
						Bna_393-2_4	AUCAUGCGAUCUCUUCGGA	19	3p	0		8.98413	32.9202
	75436	281	N	N	N	Bna_393-3	AUCAUGCGAUCUAUUUGGAUU	21	3p	2.57273		417.762	7.34324	*
	similar to aly-MIR393b
MIR396	77341	321	N	N	N	Bna_396_1	GCUCAAGAAAGCUGUGGGAAA	21	3p	3.21591		311.076	6.5959	*
	similar to bna-MIR396a					Bna_396_2	CTCAAGAAAGCTGTGGGAAA	20	3p	3.85909		223.48	5.85574	*
						Bna_396_3	AAGCTCAAGAAAGCTGTGGGA	21	3p	2.25114		189.79	6.39761	*
						Bna_396_4	AGCTCAAGAAAGCTGTGGGAA	21	3p	0		21.3373	34.1682	*
						Bna_396_5	CTCAAGAAAGCTGTGGGAAAA	21	3p	0		15.7222	33.7276	*
						Bna_396_6	AAAGCTGTGGGAAAACATGAC	21	3p	0		12.3532	33.3797	*
						Bna_396_7	AAGCTGTGGGAAAACATGACA	21	3p	0		11.2302	33.2422	*
						Bna_396_8	GCTCAAGAAAGCTGTGGGA	19	3p	0		8.98413	32.9202
MIR824	63977	598	-184.01	-0.86	35.79	Bna_824_1	UAGACCAUUUGUGAGAAGGGA	21	5p	206275		26611	-2.95447	*
	similar to bol-MIR824					Bna_824_2	CCUUCUCAUCGAUGGUCUAGA	21	3p	4007.66		596.322	-2.7486	*
						Bna_824_3	AGACCAUUUGUGAGAAGGGA	20	5p	627.424		93.2104	-2.75088	*
						Bna_824_4	UAGACCAUUUGUGAGAAGGG	20	5p	431.575		39.3056	-3.4568	*
						Bna_824_5	UAGACCAUUUGUGAGAAGG	19	5p	157.258		20.2143	-2.95968	*
						Bna_824_6	GACCAUUUGUGAGAAGGGA	19	5p	58.2079		12.3532	-2.23633	*
						Bna_824_7	CUUCUCAUCGAUGGUCUAGA	20	3p	53.7057		6.7381	-2.99466	*
						Bna_824_8	CUAGACCAUUUGUGAGAAGGGA	22	5p	53.7057		7.86112	-2.77227	*
						Bna_824_9	CCUUCUCAUCGAUGGUCUAG	20	3p	42.7716		8.98413	-2.2512	*
						Bna_824_10	UUCUCAUCGAUGGUCUAGA	19	3p	38.2693		6.7381	-2.50577	*
						Bna_824_11	UCUCAUCGAUGGUCUAGA	18	3p	20.9034		4.49207	-2.21829
						Bna_824_12	ACCAUUUGUGAGAAGGGA	18	5p	17.0443		6.7381	-1.33888
						Bna_824_13	UAGACCAUUUGUGAGAAG	18	5p	15.4364		0	-33.7011	*
						Bna_824_14	UUCCCUUCUCAUCGAUGGUCUAGA	24	3p	11.5773		3.36905	-1.78088
						Bna_824_15	AGACCAUUUGUGAGAAGGG	19	5p	3.21591		2.24603	-0.517847
						Bna_824_16	CUCAUCGAUGGUCUAGAUGUG	21	3p	2.89432		0	-31.2861
						Bna_824_17	AGACCAUUUGUGAGAAGGGAU	21	5p	2.89432		1.12302	-1.36584
						Bna_824_18	UAGACCAUUUGUGAGAAGGGAU	22	5p	2.57273		1.12302	-1.19592
MIR1140	198318	84	N	N	N	Bna_1140_1	ACAGCCUAAACCAAUCGGAG	20	3p	100.336		480.651	2.26015	*
	similar to bna-MIR1140					Bna_1140_2	AACAGCCUAAACCAAUCGGAG	21	3p	46.3091		355.996	2.9425	*
	MI0006482	150	-67.8	-1.21071	37.3333	Bna_1140_3	ACAGCCUAAACCAAUCGGAGC	21	3p	3.21591		234.711	6.18951	*
	bna-MIR1140					Bna_1140_4	CAACAGCCUAAACCAAUCGGA	21	3p	27.9784		107.81	1.9461	*
						Bna_1140_5	AACAGCCUAAACCAAUCGGA	20	3p	5.14545		7.86112	0.611436
						Bna_1140_6	ACAGCCUAAACCAAUCGGA	19	3p	0.643182		7.86112	3.61144
						Bna_1140_7	CAACAGCCUAAACCAAUCGGAG	22	3p	1.60795		3.36905	1.06712
	MI0006482					Bna_1140_8	CTCCGATTGGCTTTAGGCTGTT	22	5p	2.25114		6.7381	1.58169
	bna-MIR1140					Bna_1140_9	TCCGATTGGCTTTAGGCTGTTG	22	5p	0.321591		47.1667	7.1964	*
						Bna_1140_10	TCCGATTGGCTTTAGGCTGTT	21	5p	2.57273		7.86112	1.61144
						Bna_1140_11	CCGATTGGCTTTAGGCTGTT	20	5p	15.758		5.61508	-1.4887
						Bna_1140_12	CCGATTGGCTTTAGGCTGTTG	21	5p	1.92955		79.7342	5.36887	*
						Bna_1140_13	CCGATTGGCTTTAGGCTGTTGT	22	5p	6.11023		111.179	4.18551	*
						Bna_1140_14	CGATTGGCTTTAGGCTGTTGTG	22	5p	8.03977		33.6905	2.06712	*
						Bna_1140_15	TTGGCTTTAGGCTGTTGTGGCT	22	5p	2.89432		11.2302	1.95608
						Bna_1140_16	CTGTTGTGGCTTTGACTTCTT	21	5p	4.18068		17.9683	2.10364
Sequences in red correspont to known Bna-miRNA sequences deposited in miRBase
MFE: minimal folding free energy (kcal/mol)
MFEI: minimal folding free energy index
N: no secondary structure due to partial mRNA
