# Supplementary material for: Identifying Conserved and Novel MicroRNAs in Developing Seeds of Brassica napus Using Deep Sequencing
Source: PLoS One. 2012 Nov 30;7(11):e50663. doi: 10.1371/journal.pone.0050663 (PMC3511302; doi:10.1371/journal.pone.0050663)
Supplement: Table S4 — New miRNAs and pre-miRNAs identified in B. napus libraries. Sequences were classified as known or as novel plant miRNA families. (XLS) [file pone.0050663.s008.xls]

## Sheet: tableS4
Table S4. New miRNAs and pre-miRNAs identified in B. napus libraries were classified as known or as novel plant miRNA families.
Acronym a	Precursor				miRNA sequenceb	nt	Arm	Normalized counts			Species
	nt	MFE	MFEI	GC %				Mature	Developing
Bna-nMIR158_1	92	-36.20	-1.03429	38.0435	UUUCCAAAUGUAGACAAAGCA	21	3p	16414	3967.62	*	Ath, Aly
Bna-nMIR158_2					CUUUGUCUAUCGUUUGGAAAAG	22	5p	1469.67	22171.7	*
Bna-nMIR162_1	116	-44.40	-0.888	43.1034	UCGAUAAACCUCUGCAUCCAG	21	3p	2183.6	1650.83	*	Ath, Aly, Osa, Zma, Ptc, Mtr, Ghr, cpa, Sly, Sbi, Rco, Tcc, Gma, Aau, Vun
Bna-nMIR162_2					GGAGGCAGCGGUUGAUCGAUC	21	5p	9.32613	23.5834
Bna-nMIR172_1	103	-43.90	-1.04524	40.7767	GCAUCAUCUUCAAGAUUCAGA	21	5p	5.14545	1599.18	*	Ath, Aly (1 mismatch)
Bna-nMIR172_2					AGAAUCUUGAUGAUGCUGCAG	21	3p	0.643182	234.711	*	Ath, Aly, Bra, Bol, Osa, Zma, Sbi, Ptc, Gma, Vvi, Sly, Csi, Rco
Bna-nMIR394_1	152	N	N	N	UUGGCAUUCUGUCCACCUCC	20	5p	162.725	188.667		Ath, Aly, Ahy, Bdi, Csi, Osa, Zma, Ptc, Mtr, Ghr, Sbi, Tcc, Gma, Vvi, Ssl
Bna-nMIR394_2					UUUGGCAUUCUGUCCACCUCC	21	5p	49.8466	149.361	*
Bna-nMIR400-1_1	122	-38.10	-0.907143	34.4262	UAUGAGAGUAUUAUAAGUCAC	21	5p	698.817	245.941	*	Ath, Aly
Bna-nMIR400-1_2					GACUUAUAAAGAUCUCAUGAU	21	3p	0.964773	1.12302
Bna-nMIR400-2_1	86	-32.00	-1.18519	31.3953	UAUGAGAGUAUUAUAAAGUCAC	22	5p	41.8068	21.3373		Ath, Aly
Bna-nMIR400-2_2					GACUUAUAAUAAUCUCAUGA	20	3p	1.92955	1.12302
Bna-nMIR408_1	149	-50.40	-0.775385	43.6242	ACAGGGAACAAGCAGAGCAUG	21	5p	27.9784	78.6112	*	Ath, Aly, Osa, Sof, Zma, Ptc, Pta, Ppt, Smo, Vvi, Sbi, Aqc, Ahy, Csi, Gma Bdi, Ssp, Vun
Bna-nMIR408_2					UGCACUGCCUCUUCCCUGGCU	21	3p	8.03977	5.61508
Bna-nMIR827_1	81	-33.30	-1.14828	35.8025	UUAGAUGACCAUCAACAAAUA	21	3p	63.3534	152.73	*	Ath, Aly, Tcc, Ghr, Csi (1 mismatch)
Bna-nMIR827_2					UUUGUUGAUUGACAUCUAUGC	21	5p	5.46704	13.4762
Bna-nMIR01-1_1	129	-47.20	-1.04889	34.8837	AUAAAUCCCAAGCAUCAUCCA	21	5p	771.818	1134.25	*	no similarity
Bna-nMIR01-1_2					GAAGAUUCUUGGGAUUUAUCU	21	3p	36.9829	25.8294
Bna-nMIR01-2_1	137	-58.90	-1.1549	37.2263	AUAAAUCCCAAGCAUCAUCCA	21	5p	771.818	1134.25	*	no similarity
Bna-nMIR01-2_2					GAUUGAUGCUUGGGAUUUAUUU	22	3p	1.28636	0
Bna-nMIR02_1	114	-49.20	-1.2	35.9649	UUUGAGAUCUUCUACAUGGUA	21	5p	275.282	321.183		no similarity
Bna-nMIR02_2					AGCCUGGCUCUGAUACCAUGAAGU	24	3p	137.962	62.8889	*
Bna-nMIR03_1	113	-52.10	-1.02157	45.1327	UCCACCCAUACCAUACAGACCC	22	3p	162.082	174.068		no similarity
Bna-nMIR03_2					UCUGUAUGUAUGGGCUGAGUA	21	5p	38.2693	14.5992
Bna-nMIR04_1	183	-66.20	-0.98806	36.612	UUUUGCGUUUCAACUCGGUCC	21	5p	15.758	26.9524		no similarity
Bna-nMIR04_2					UGAGGGCUGAAUUGGAACGCA	21	3p	15.4364	10.1072
Bna-nMIR05_1	441	-131.50	-0.801829	37.1882	UAAGUAUCCCUAUAGUUCUGA	21	5p	31.1943	26.9524		no similarity
Bna-nMIR05_2					AACUAUAGAGGUACUUGUUGG	21	3p	3.5375	5.61508
Bna-nMIR06_1	163	-68.60	-1.225	34.3558	UCGUCUGAUACUAAUGGGUCA	21	5p	33.1239	21.3373		no similarity
Bna-nMIR06_2					UCCAUUAGUAUCAGACGAUCU	21	3p	23.1545	4.49207	*
Bna-nMIR07-1_1	137	-63.10	-1.03443	44.5255	CGCUCACAGCAUCUGAACUCU	21	5p	2.25114	2.24603		no similarity
Bna-nMIR07-1_2					AGAGAGUUCAGAUGCUGUGAG	21	3p	1.92955	2.24603
Bna-nMIR07-2_1	137	-68.80	-1.12787	44.5255	AGUUCAGAUGCUGUGAGCGGC	21	3p	4.18068	6.7381		no similarity
Bna-nMIR07-2_2					CGCUCACAGCAUCUGAACUCU	21	5p	2.25114	2.24603
Bna-nMIR08_1	100	-20.00	-0.666667	30	UGUGGCUUUAACAUCUUAACUA	22	5p	0.964773	7.86112		no similarity
Bna-nMIR08_2					UGAAGUAUUGUUGUGUAUGUU	21	3p	0	1.12302
Bna-nMIR09_1	117	-42.60	-0.946667	38.4615	UAAUGGUGAUUUUGAAUCUAA	21	5p	2.57273	0		no similarity
Bna-nMIR09_2					UUGAGAAUCACCAUUGGGGCU	21	3p	2.25114	6.7381
Bna-nMIR11_1	110	-30.20	-0.686364	40	UGCGGCAACCAAACGAACAUG	21	5p	6.75341	15.7222		no similarity
Bna-nMIR12_1	77	-18.70	-0.623333	38.961	UGGCUUCAUCAGAUAGUC	18	3p	0.643182	8.98413		no similarity
Bna-nMIR13_1	70	-21.20	-0.53	57.1429	GCCUGGCGCGAAGCGAAGGGA	21	3p	0.643182	0		no similarity
Bna-nMIR14_1	132	-48.20	-0.669444	54.5455	UCGCUUGUUUCUUCGCCGGAA	21	5p	21.8682	11.2302		no similarity
a Mature miRNAs with sequence similarities to known plant pre-miRNAs received the corresponding miRNA family name, whereas novel miRNAs received the provisory Bna-nMIR sequential numbers;
b The most abundant mature sequence
MFE: minimal folding free energy (kcal/mol)
MFEI: minimal folding free energy index
N: no secondary structure due to partial mRNA
* p-value < 0.001
