# Supplementary material for: Identifying Conserved and Novel MicroRNAs in Developing Seeds of Brassica napus Using Deep Sequencing
Source: PLoS One. 2012 Nov 30;7(11):e50663. doi: 10.1371/journal.pone.0050663 (PMC3511302; doi:10.1371/journal.pone.0050663)
Supplement: Table S5 — Predicted targets of novel and plant conserved miRNAs in B. napus . (XLS) [file pone.0050663.s009.xls]

## Sheet: S4
Table S4. Predicted targets of novel and plant conserved miRNAs in B. napus.
miRNA	expectation value	Inhibition	e-value	Target predicted function	GO terms
MIR01-1	3.5	Translation	1.42051e-93	dre-binding protein 2	P:response to stress; P:response to abiotic stimulus; F:transcription factor activity; F:DNA binding; F:protein binding; P:transcription; C:nucleoplasm
	3	Cleavage	6.42759e-65	e3 ubiquitin protein ligase rin2	C:plasma membrane; F:protein binding; P:protein modification process; P:response to stress; P:cell death; F:catalytic activity; F:binding
	2.5	Cleavage	1.43879e-58	pentatricopeptide repeat-containing protein	F:hydrolase activity; P:carbohydrate metabolic process; F:binding; P:reproduction; P:post-embryonic development; P:embryonic development; C:plastid
MIR02	2.5	Cleavage	1.16186e-34	ap2-like ethylene-responsive transcription factor toe2	F:transcription factor activity; F:DNA binding; P:metabolic process; P:transcription; F:catalytic activity; C:nucleoplasm
	3	Cleavage	0.0	endoplasmic oxidoreductin-1	C:membrane; C:endoplasmic reticulum; P:protein modification process; F:nucleotide binding; F:catalytic activity; C:plastid; P:metabolic process
	3.5	Cleavage	1.33101e-57	f-box family protein	P:response to external stimulus; P:response to stress; F:carbohydrate binding; F:protein binding
	4	Translation	0.0	nac domain ipr003441	P:response to stress; P:response to abiotic stimulus; F:DNA binding; F:transcription factor activity; P:biological_process; F:protein binding; P:biosynthetic process; P:cellular amino acid and derivative metabolic process; P:secondary metabolic process; P:transcription; C:cytoplasm; C:nucleoplasm
	4	Cleavage	4.88389e-91	sec14p-like phosphatidylinositol transfer family protein	P:anatomical structure morphogenesis; P:cellular component organization; P:cell differentiation; P:multicellular organismal development; P:cell growth; F:transporter activity; P:biosynthetic process; P:cellular amino acid and derivative metabolic process; P:lipid metabolic process; C:intracellular; P:flower development; P:transport
	3.5	Cleavage	1.22417e-50	transcription factor tcp8	F:transcription factor activity; P:transcription; C:nucleoplasm
	3	Cleavage	3.63024e-65	transcription initiation factor iif subunit alpha	P:cellular component organization; P:transcription; F:protein binding; F:DNA binding; F:transcription regulator activity; C:plastid; F:catalytic activity; C:nucleoplasm
	3	Cleavage	0.0	2-oxoglutarate-dependent dioxygenase	P:biosynthetic process; P:carbohydrate metabolic process; P:cellular process; P:secondary metabolic process; F:binding; F:catalytic activity; C:membrane; P:metabolic process; P:lipid metabolic process
MIR03	2	Translation	7.78999e-25	disease resistance-like protein (rfl1)	P:response to stress; F:nucleotide binding
MIR04	3.5	Cleavage	9.37608e-51	ethanolamine-phosphate cytidylyltransferase	P:biosynthetic process; P:cellular amino acid and derivative metabolic process; P:lipid metabolic process; C:cytoplasm; C:mitochondrion; F:transferase activity
	3.5	Cleavage	5.12834e-93	leucine-rich repeat receptor-like protein kinase	C:cell; C:plasma membrane; P:biological_process; P:protein modification process; F:nucleotide binding; C:membrane; F:kinase activity; P:signal transduction; P:cellular amino acid and derivative metabolic process
	3.5	Cleavage	6.66095e-63	mago nashi-like protein	C:nucleolus; P:reproduction; C:nucleus; P:behavior; P:pollination; P:response to external stimulus; P:multicellular organismal development; P:post-embryonic development; P:embryonic development; F:protein binding; C:nucleoplasm; C:plastid
	3.5	Cleavage	2.91039e-102	protein cobra	P:anatomical structure morphogenesis; P:cell differentiation; P:multicellular organismal development; C:plasma membrane; C:Golgi apparatus; C:cytoplasm; P:cellular component organization; P:cell growth; C:endoplasmic reticulum
	4	Translation	1.11277e-15	ccr4-associated factor	P:response to stress; P:response to biotic stimulus; P:response to external stimulus; F:nucleic acid binding; F:nuclease activity; P:catabolic process; P:nucleobase, nucleoside, nucleotide and nucleic acid metabolic process; C:nucleus
MIR05	4	Cleavage	0.0	anaphase-promoting complex subunit 1	C:nucleoplasm; P:protein modification process; P:cell cycle; F:protein binding; C:nucleus; C:cytosol; P:cellular component organization; F:catalytic activity; P:protein metabolic process; P:catabolic process; P:cellular process; C:mitochondrion
	4	Translation	0.0	receptor-like protein kinase	C:cell; F:protein binding; P:protein modification process; F:nucleotide binding; F:kinase activity; P:cellular amino acid and derivative metabolic process
MIR06	4	Translation	6.44546e-82	pentatricopeptide repeat-containing protein	F:hydrolase activity; P:carbohydrate metabolic process; F:binding; P:reproduction; P:post-embryonic development; P:embryonic development; C:plastid
MIR07-1	3.5	Cleavage	0.0	2-oxoglutarate malate translocator	P:transport; P:cellular process; C:mitochondrion; C:membrane; F:transporter activity; C:plastid; P:response to biotic stimulus
	3	Cleavage	2.17551e-53	amsh-like ubiquitin thiolesterase 3	P:protein modification process; C:membrane; P:protein metabolic process; P:catabolic process; P:cellular process; P:cellular component organization; F:protein binding; P:transport
	4	Cleavage	2.07189e-73	ankyrin repeats-containing protein	C:plasma membrane
	3.5	Cleavage	2.18474e-112	cation-transporting atpase	F:hydrolase activity; F:transporter activity; F:protein binding; P:transport; P:cellular process; C:membrane; P:biosynthetic process; P:nucleobase, nucleoside, nucleotide and nucleic acid metabolic process; F:nucleotide binding; C:endoplasmic reticulum
	4	Translation	4.43418e-37	formin-like protein 5	C:cell wall; P:reproduction; P:post-embryonic development; F:protein binding; P:cellular component organization; P:cellular process; P:anatomical structure morphogenesis; C:cytoplasm
	3.5	Cleavage	0.0	protein kinase	F:receptor activity; P:response to stress; P:protein modification process; F:nucleotide binding; F:catalytic activity; F:kinase activity; C:intracellular; P:signal transduction; P:cellular amino acid and derivative metabolic process
	4	Cleavage	0.0	cytochrome p450	C:cell; F:binding; F:catalytic activity; F:molecular_function; P:metabolic process; F:protein binding; F:oxygen binding
	4	Cleavage	0.0	ca2+-transporting atpase	F:hydrolase activity; F:transporter activity; F:catalytic activity; F:protein binding; F:binding; P:transport; P:cellular process; C:membrane; P:metabolic process; P:biosynthetic process; P:nucleobase, nucleoside, nucleotide and nucleic acid metabolic process; C:cytoplasm; P:biological_process; F:nucleotide binding; C:endoplasmic reticulum; C:plasma membrane
MIR07-2	3.5	Cleavage	1.87123e-150	aldehyde dehydrogenase family 3 member f1	F:catalytic activity; C:membrane; C:endoplasmic reticulum; P:metabolic process; P:cellular process; F:protein binding; P:biosynthetic process; P:carbohydrate metabolic process; P:generation of precursor metabolites and energy; P:catabolic process; P:cellular amino acid and derivative metabolic process; P:lipid metabolic process
	3.5	Cleavage	0.0	map3k-like protein kinase	C:cell; C:cytoplasm; F:hydrolase activity; P:protein modification process; F:nucleotide binding; F:kinase activity; P:signal transduction; P:catabolic process; P:cellular process; P:lipid metabolic process; P:cellular amino acid and derivative metabolic process
	3	Cleavage	1.19298e-97	tubulin folding cofactor d	P:protein metabolic process; P:cellular process; P:reproduction; P:post-embryonic development; P:embryonic development; F:protein binding; P:cellular component organization; C:cytoskeleton
	4	Cleavage	1.89999e-41	udp-glucose dehydrogenase	C:cell; F:nucleotide binding; C:cytosol; F:catalytic activity; C:cell wall; C:nucleus; P:metabolic process; P:carbohydrate metabolic process; P:cellular process; P:nucleobase, nucleoside, nucleotide and nucleic acid metabolic process
	3	Cleavage	0.0	glutamate-gated kainate-type ion channel receptor subunit 5	F:transporter activity; C:external encapsulating structure; F:receptor activity; P:transport; P:cellular process; C:membrane; P:response to abiotic stimulus; P:cellular homeostasis; P:tropism; P:cell-cell signaling; C:intracellular; P:signal transduction
	2.5	Cleavage	7.63929e-136	aldehyde dehydrogenase family 3 member f1-like	F:catalytic activity; C:membrane; C:endoplasmic reticulum; P:metabolic process; P:cellular process; F:protein binding; P:biosynthetic process; P:carbohydrate metabolic process; P:generation of precursor metabolites and energy; P:catabolic process; P:cellular amino acid and derivative metabolic process; P:lipid metabolic process
	3.5	Cleavage	7.68977e-64	dna-binding protein	F:DNA binding; C:plastid
MIR08	3.5	Translation	0.0	nudix hydrolase 3-like	C:cytosol; C:vacuole; P:protein metabolic process; P:catabolic process; F:catalytic activity; F:hydrolase activity; F:protein binding; P:biosynthetic process; P:cellular process; P:lipid metabolic process; P:secondary metabolic process
	2.5	Translation	1.14415e-139	f-box lrr-repeat protein 12	F:catalytic activity; P:protein metabolic process; P:catabolic process; P:cellular process; P:protein modification process
	4	Cleavage	1.50851e-150	expansin a2	P:cellular component organization; P:cell growth; C:cell; P:cellular process; P:anatomical structure morphogenesis; C:extracellular region; C:membrane
	3.5	Translation	1.28803e-66	ethylene-responsive transcription	P:transcription; P:response to stress; P:response to abiotic stimulus; F:DNA binding; P:biological_process; F:transcription factor activity; P:response to endogenous stimulus; P:signal transduction; C:nucleoplasm
MIR09	4	Cleavage	1.52059e-47	2-alkenal reductase	P:response to stress; P:biological_process; C:plasma membrane; C:nucleus; F:binding; C:cytosol; F:catalytic activity; P:metabolic process
	2.5	Cleavage	0.0	3 -phosphoinositide-dependent protein kinase 1	P:protein modification process; F:lipid binding; F:nucleotide binding; F:kinase activity; F:protein binding; P:metabolic process; P:cellular process; C:plasma membrane; P:signal transduction; P:cellular amino acid and derivative metabolic process
	4	Translation	1.8383e-138	sensitivity to red light reduced protein	C:cytoplasm; P:biological_process; P:response to external stimulus; P:signal transduction; P:response to abiotic stimulus; C:nucleus
	4	Cleavage	1.20928e-30	sulfate transporter	C:membrane; F:transporter activity; P:transport; P:cellular process
	2.5	Cleavage	1.29006e-82	transcriptional factor b3 family protein	P:multicellular organismal development; P:transcription; P:reproduction
MIR11	4	Cleavage	1.43153e-119	60s acidic ribosomal protein p0	F:binding; C:nucleolus; P:response to stress; P:response to abiotic stimulus; F:structural molecule activity; F:catalytic activity; P:translation; P:cellular process; P:biological_process; C:plastid; C:ribosome; C:plasma membrane; P:DNA metabolic process
	3	Translation	0.0	lysine-ketoglutarate reductase saccharopine dehydrogenase bifunctional enzyme	P:catabolic process; P:cellular amino acid and derivative metabolic process; F:catalytic activity; C:cytosol; P:metabolic process; F:nucleotide binding; P:biosynthetic process
MIR13	2.5	Cleavage	5.69501e-100	ring u-box domain-containing protein	F:binding; C:membrane
MIR14	4	Cleavage	0.0	armadillo beta-catenin repeat family protein	F:protein binding
	3	Cleavage	1.88308e-102	wrky transcription factor 11	P:defense response to bacterium; F:transcription factor activity; F:sequence-specific DNA binding; P:response to chitin; F:calmodulin binding; P:regulation of transcription, DNA-dependent; C:transcription factor complex; P:regulation of transcription
	2.5	Cleavage	3.16909e-68	calmodulin binding	F:protein binding; C:plasma membrane
MIR158	4	Cleavage	6.48035e-89	outward-rectifying potassium channel	P:post-embryonic development; F:transporter activity; F:binding; P:cellular component organization; P:cellular process; C:membrane; C:vacuole; P:cellular homeostasis; C:plasma membrane
	3.5	Cleavage	4.33453e-61	argonaute protein group	P:regulation of gene expression, epigenetic; P:transcription; C:nucleoplasm; F:protein binding; P:cellular component organization; P:protein modification process; P:response to stress; P:response to biotic stimulus; P:cellular process; C:nucleus; F:RNA binding; F:translation factor activity, nucleic acid binding; P:nucleobase, nucleoside, nucleotide and nucleic acid metabolic process; C:nucleolus…
	3.5	Cleavage	0.0	dna replication factor c complex subunit 5	P:response to stress; C:nucleoplasm; P:cell cycle; F:transferase activity; P:reproduction; P:post-embryonic development; P:embryonic development; C:ribosome; P:translation; P:DNA metabolic process; C:plastid; F:DNA binding; F:hydrolase activity; P:cellular component organization; F:structural molecule activity; C:intracellular; P:biosynthetic process; F:protein binding; F:nucleotide binding; P:ce…
	4	Cleavage	9.76422e-18	glycosyl hydrolase family 1 protein	P:protein modification process; F:binding; C:peroxisome; P:response to stress; P:response to biotic stimulus; F:catalytic activity; C:plastid; F:hydrolase activity; P:cellular component organization; P:cellular process; P:biosynthetic process; P:lipid metabolic process; P:secondary metabolic process; P:carbohydrate metabolic process; P:catabolic process; C:membrane; P:cellular amino acid and deri…
	3.5	Cleavage	0.0	galactoside 2-alpha-l-	C:membrane; C:Golgi apparatus; P:biosynthetic process; P:carbohydrate metabolic process; P:cellular process; F:transferase activity; P:cellular component organization; P:lipid metabolic process
MIR162	4	Cleavage	1.20352e-86	per1-like family protein	C:cell; C:membrane; C:cytoplasm
	2	Cleavage	4.4698e-110	dcl1	P:flower development; P:embryonic development; F:nuclease activity; F:protein binding; F:hydrolase activity; C:nucleoplasm; P:biological_process; P:regulation of gene expression, epigenetic; P:nucleobase, nucleoside, nucleotide and nucleic acid metabolic process; F:DNA binding; P:reproduction; P:post-embryonic development; F:RNA binding; F:nucleotide binding; P:response to stress; P:response to b…
	4	Cleavage	0.0	oligopeptidase a	F:hydrolase activity; P:biological_process; C:plastid; P:protein metabolic process; P:catabolic process; C:cytosol; C:extracellular region
	3	Cleavage	0.0	chloroplast heat shock protein 70-1	P:metabolic process; C:mitochondrion; P:protein metabolic process; P:cellular process; P:response to stress; P:response to abiotic stimulus; F:catalytic activity; C:plastid; C:thylakoid; F:nucleotide binding; F:protein binding; P:transport; P:biological_process; C:nucleus
	3.5	Cleavage	0.0	aspartyl protease family protein	C:plasma membrane; C:cytoplasm; F:hydrolase activity; P:protein metabolic process; P:catabolic process
MIR172	3	Cleavage	4.35303e-92	calcium-binding protein cml38	P:response to external stimulus; P:response to stress; P:biological_process; C:cytoplasm; F:binding; C:plasma membrane
	2.5	Cleavage	1.1481e-20	at1g74260-like protein	C:mitochondrion; F:nucleotide binding; F:transferase activity; C:plastid; P:multicellular organismal development; P:biosynthetic process; P:nucleobase, nucleoside, nucleotide and nucleic acid metabolic process; F:catalytic activity
	3	Cleavage	0.0	armadillo beta-catenin-like repeat-containing protein	P:transport; P:cellular process; F:binding; F:transporter activity
	1.5	Cleavage	0.0	phosphoribosylformylglycinamidine synthase	C:mitochondrion; F:nucleotide binding; F:transferase activity; C:plastid; P:multicellular organismal development; P:biosynthetic process; P:nucleobase, nucleoside, nucleotide and nucleic acid metabolic process; F:catalytic activity
	2	Cleavage	1.38528e-106	40s ribosomal protein	C:nucleolus; F:structural molecule activity; C:plasma membrane; C:ribosome; C:cytosol; C:plastid; P:translation; P:cellular process
	1.5	Cleavage	0.0	lag1 longevity assurance homolog 3	C:membrane; C:endoplasmic reticulum; C:Golgi apparatus; P:biosynthetic process; P:lipid metabolic process; C:plasma membrane
	3.5	Translation	3.2813e-26	ap2 erf domain-containing transcription factor	P:response to endogenous stimulus; P:transcription; F:DNA binding; P:response to external stimulus; P:response to stress; P:response to biotic stimulus; P:biological_process; F:transcription factor activity; C:plastid; P:signal transduction; C:nucleoplasm
	3	Translation	0.0	gamma-tubulin complex component 4-like protein	C:intracellular; P:cellular component organization; P:cellular process; C:cytoskeleton; C:cytoplasm; F:protein binding; P:nucleobase, nucleoside, nucleotide and nucleic acid metabolic process; P:growth
MIR394	4	Cleavage	1.44213e-169	dead-box atp-dependent rna helicase 11	C:nucleolus; F:hydrolase activity; F:nucleic acid binding; C:peroxisome; C:plasma membrane; F:nucleotide binding; C:cytosol; C:plastid
	4	Cleavage	2.59827e-79	protein phosphatase 2c 57	P:photosynthesis; P:protein modification process; P:generation of precursor metabolites and energy; C:mitochondrion; C:nucleolus; F:binding; C:cell; C:thylakoid; F:hydrolase activity; C:plastid
	4	Cleavage	1.65818e-93	methyltransferase pmt24	C:Golgi apparatus; P:metabolic process; P:cellular process; F:transferase activity
	4	Cleavage	1.29851e-85	e3 ubiquitin ligase	F:protein binding; C:intracellular; P:protein metabolic process; P:catabolic process; P:cellular process; C:cytoskeleton; F:catalytic activity; P:multicellular organismal development; C:nucleus; P:protein modification process
	4	Translation	0.0	3beta-hydroxysteroid-dehydrogenase decarboxylase isoform 2	C:membrane; P:biosynthetic process; P:cellular process; P:lipid metabolic process; F:catalytic activity; C:endoplasmic reticulum; P:metabolic process; F:nucleotide binding
	3.5	Translation	4.11415e-81	pentatricopeptide repeat-containing protein	F:hydrolase activity; P:carbohydrate metabolic process; F:binding; P:reproduction; P:post-embryonic development; P:embryonic development; C:plastid
	4	Translation	1.12421e-56	zinc finger protein constans-like 9	P:reproduction; P:post-embryonic development; P:response to abiotic stimulus; F:binding; P:transcription; P:biological_process; F:protein binding; F:transcription factor activity; C:plasma membrane; C:nucleoplasm
	3.5	Cleavage	0.0	fggy family of carbohydrate kinase	P:carbohydrate metabolic process; F:transferase activity; F:kinase activity; C:plastid
	3.5	Translation	0.0	aldehyde oxidase	F:catalytic activity; C:cytosol; P:metabolic process; F:binding; P:carbohydrate metabolic process; P:cellular process; P:secondary metabolic process; F:protein binding; F:molecular_function; F:nucleotide binding; P:biosynthetic process; P:lipid metabolic process; P:catabolic process; P:cellular amino acid and derivative metabolic process
MIR400-1	2	Translation	5.75969e-68	pentatricopeptide repeat-containing	P:protein modification process; F:nucleotide binding; F:binding; F:kinase activity; P:cellular amino acid and derivative metabolic process
	3.5	Cleavage	0.0	adp-glucose pyrophosphorylase-like protein	P:biological_process; F:transferase activity; C:peroxisome; P:biosynthetic process; P:carbohydrate metabolic process; P:cellular process
MIR400-2	3	Cleavage	6.72268e-54	bet1 sft1-related snare	P:transport; P:cellular process; F:protein binding; C:nucleus; F:transporter activity; C:plasma membrane
	4	Translation	0.0	plant synaptotagmin	P:response to biotic stimulus; P:transport; P:cellular process; P:response to stress; P:response to abiotic stimulus; P:response to external stimulus; P:cellular component organization; P:reproduction; C:endosome; C:vacuole; C:plasma membrane
	4	Cleavage	5.75969e-68	pentatricopeptide repeat-containing protein	F:hydrolase activity; P:carbohydrate metabolic process; F:binding; P:reproduction; P:post-embryonic development; P:embryonic development; C:plastid
	3.5	Cleavage	9.38411e-60	snf7-like protein	P:transport; P:cellular process; C:endosome; C:membrane
MIR408	3	Cleavage	0.0	e3 ubiquitin ligase-like protein	F:binding; F:catalytic activity; F:protein binding
	4	Cleavage	2.75195e-53	zinc finger family protein	C:cytoplasm; F:binding; C:plasma membrane
	3.5	Cleavage	9.85172e-111	mrna turnover protein 4	C:ribosome; F:structural molecule activity; P:cellular process; P:translation
	3.5	Cleavage	2.78118e-139	chaperonin cpn60-like 2	P:biological_process; C:membrane; C:vacuole; F:nucleotide binding; F:protein binding; P:protein metabolic process; P:cellular process; C:plastid; C:mitochondrion
MIR827	4	Cleavage	0.0	udp-glucose:glycoprotein glucosyltransferase	F:RNA binding; P:biosynthetic process; P:DNA metabolic process; P:response to stress; P:cell death; F:transferase activity; P:biological_process; P:protein modification process; P:carbohydrate metabolic process; P:signal transduction; P:cellular amino acid and derivative metabolic process; P:secondary metabolic process; C:endoplasmic reticulum
	4	Cleavage	2.54432e-97	cationic amino acid transporter	F:transporter activity; P:transport; P:cellular process; C:membrane; C:vacuole
