# Supplementary material for: Identifying Conserved and Novel MicroRNAs in Developing Seeds of Brassica napus Using Deep Sequencing
Source: PLoS One. 2012 Nov 30;7(11):e50663. doi: 10.1371/journal.pone.0050663 (PMC3511302; doi:10.1371/journal.pone.0050663)
Supplement: Table S6 — Predicted targets of differentially expressed miRNAs in B. napus . (XLS) [file pone.0050663.s010.xls]

## Sheet: S5
Table S5: Predicted targets of differentially expressed miRNAs in B. napus.
miRNA_Acc.	developing library	expectation value	inhibition	contig	target predicted function	min. eValue	#GOs	GO terms
Bna_156-4_3	Up	3.5	Cleavage	S_contig177404	14 kda proline-rich protein	2.11885e-40	3	C:cell; F:lipid binding; P:transport
Bna_1140_12	Up	4.0	Cleavage	S_contig175508	1-aminocyclopropane-1-carboxylate oxidase	7.28067e-154	3	F:catalytic activity; C:nucleus; P:metabolic process
MIR158_2	Up	3.5	Cleavage	A_contig195153	1-aminocyclopropane-1-carboxylate oxidase	9.80182e-37	3	F:catalytic activity; C:nucleus; P:metabolic process
MIR172_1	Up	2.0	Cleavage	A_contig68297	20s proteasome beta subunit pbg1	1.41225e-167	10	C:ribosome; C:intracellular; P:biological_process; P:protein metabolic process; P:catabolic process; P:cellular process; C:nucleus; F:hydrolase activity; P:response to stress; P:response to abiotic stimulus
MIR171_112	Up	3.5	Translation	S_contig179354	26s proteasome aaa-atpase subunit rpt5a	1.2821e-136	10	C:cytoplasm; P:multicellular organismal development; F:hydrolase activity; C:intracellular; P:protein metabolic process; P:catabolic process; P:cellular process; F:nucleotide binding; C:nucleus; F:protein binding
MIR171_112	Up	3.5	Translation	S_contig162342	26s proteasome aaa-atpase subunit rpt5a	5.9148e-44	10	C:cytoplasm; P:multicellular organismal development; F:hydrolase activity; C:intracellular; P:protein metabolic process; P:catabolic process; P:cellular process; F:nucleotide binding; C:nucleus; F:protein binding
MIR156_6	Up	4.0	Cleavage	S_contig81440	2-cys peroxiredoxin bas1	5.29724e-143	10	P:response to stress; P:response to biotic stimulus; C:plastid; P:response to abiotic stimulus; P:cellular homeostasis; F:protein binding; F:catalytic activity; C:thylakoid; C:extracellular region; P:metabolic process
MIR396_171	Up	4.0	Cleavage	A_contig132439	3-ketoacyl- thiolase	0	18	P:signal transduction; P:response to endogenous stimulus; P:cellular component organization; P:cellular process; C:peroxisome; C:mitochondrion; C:nucleolus; F:transferase activity; P:response to external stimulus; P:response to stress; P:biosynthetic process; P:lipid metabolic process; C:membrane; C:vacuole; P:catabolic process; C:plastid; P:cellular amino acid and derivative metabolic process; P…
MIR396_171	Up	4.0	Cleavage	A_contig178328	3-ketoacyl- thiolase	2.76775e-54	18	P:signal transduction; P:response to endogenous stimulus; P:cellular component organization; P:cellular process; C:peroxisome; C:mitochondrion; C:nucleolus; F:transferase activity; P:response to external stimulus; P:response to stress; P:biosynthetic process; P:lipid metabolic process; C:membrane; C:vacuole; P:catabolic process; C:plastid; P:cellular amino acid and derivative metabolic process; P…
MIR172_1	Up	2.0	Cleavage	S_contig178577	40s ribosomal protein	7.74805e-110	8	C:nucleolus; F:structural molecule activity; C:plasma membrane; C:ribosome; C:cytosol; C:plastid; P:translation; P:cellular process
MIR164_51	Up	3.0	Cleavage	A_contig129720	40s ribosomal protein s21	1.77184e-48	5	F:structural molecule activity; P:cellular process; C:ribosome; C:cytosol; P:translation
MIR398_176	Up	3.0	Translation	A_contig71307	60s ribosomal protein l31	6.59658e-59	8	F:structural molecule activity; C:plasma membrane; P:cellular process; C:cell wall; C:ribosome; C:cytosol; C:plastid; P:translation
MIR398_176	Up	3.0	Translation	A_contig129612	60s ribosomal protein l31	6.55265e-58	8	F:structural molecule activity; C:plasma membrane; P:cellular process; C:cell wall; C:ribosome; C:cytosol; C:plastid; P:translation
MIR394_2	Up	4.0	Translation	S_contig197527	aaa-type atpase family protein	1.96212e-101	2	F:hydrolase activity; F:nucleotide binding
MIR394_2	Up	4.0	Translation	S_contig61985	abc1 family protein	4.057e-126	3	F:nucleotide binding; P:protein modification process; F:kinase activity
Bna_166_3	Up	3.5	Cleavage	A_contig64372	acyl-activating enzyme 14	2.99893e-117	6	F:nucleotide binding; C:peroxisome; C:plastid; P:biosynthetic process; P:cellular process; F:catalytic activity
MIR396_170	Up	4.0	Cleavage	A_contig155148	alanine aminotransferase	3.71985e-36	13	P:response to stress; F:binding; P:biosynthetic process; P:cellular amino acid and derivative metabolic process; C:mitochondrion; F:catalytic activity; F:transferase activity; F:nucleotide binding; P:catabolic process; F:protein binding; C:plastid; P:biological_process; P:metabolic process
MIR156_5	Up	4.0	Cleavage	A_contig178010	alcohol dehydrogenase class-3	3.18336e-31	10	F:catalytic activity; P:metabolic process; C:peroxisome; P:cellular process; P:response to stress; P:response to abiotic stimulus; P:cell death; F:binding; P:reproduction; P:post-embryonic development
MIR394_2	Up	4.0	Translation	A_contig127502	aldehyde oxidase	0	14	F:catalytic activity; C:cytosol; P:metabolic process; F:binding; P:carbohydrate metabolic process; P:cellular process; P:secondary metabolic process; F:protein binding; F:molecular_function; F:nucleotide binding; P:biosynthetic process; P:lipid metabolic process; P:catabolic process; P:cellular amino acid and derivative metabolic process
Bna_166_3	Up	3.5	Cleavage	A_contig115917	alpha- -glucan-protein synthase	5.31064e-57	7	C:plasma membrane; C:cell wall; P:biosynthetic process; P:carbohydrate metabolic process; P:cellular process; F:transferase activity; P:cellular component organization
MIR166_70	Up	3.5	Translation	A_contig136839	alpha-expansin 11 precursor	5.26673e-66	7	P:cellular component organization; P:cell growth; P:cellular process; P:anatomical structure morphogenesis; C:cell wall; C:extracellular region; C:membrane
MIR171_112	Up	3.5	Translation	S_contig229083	alpha-ketoglutarate-dependent dioxygenase alkb	4.14181e-56	2	P:metabolic process; F:catalytic activity
MIR171_112	Up	3.5	Translation	A_contig128767	alpha-ketoglutarate-dependent dioxygenase alkb	5.78016e-46	2	P:metabolic process; F:catalytic activity
MIR172_126	Up	4.0	Cleavage	A_contig225405	alpha-xylosidase precursor	2.33468e-106	11	C:cell wall; C:cell; F:hydrolase activity; P:carbohydrate metabolic process; P:cellular process; P:biological_process; F:carbohydrate binding; C:plastid; C:extracellular region; P:catabolic process; P:nucleobase, nucleoside, nucleotide and nucleic acid metabolic process
Bna_159_6	Up	3.5	Cleavage	S_contig128167	amidase family protein	0	9	F:catalytic activity; F:protein binding; C:membrane; C:plastid; F:hydrolase activity; P:cellular amino acid and derivative metabolic process; P:metabolic process; P:cellular process; P:catabolic process
Bna_1140_4	Up	4.0	Cleavage	S_contig71837	amine oxidase family protein	0	13	F:catalytic activity; F:binding; P:metabolic process; P:multicellular organismal development; P:cellular component organization; P:protein modification process; P:transcription; C:nucleus; P:biosynthetic process; P:cellular amino acid and derivative metabolic process; P:catabolic process; P:cellular process; P:secondary metabolic process
MIR394_2	Up	4.0	Translation	S_contig69720	anaphase-promoting complex subunit 2-like	2.94531e-89	10	F:protein binding; C:intracellular; P:protein metabolic process; P:catabolic process; P:cellular process; C:cytoskeleton; F:catalytic activity; P:multicellular organismal development; C:nucleus; P:protein modification process
MIR394_2	Up	4.0	Translation	A_contig63167	ap-2 complex subunit alpha-1	0	7	C:plasma membrane; F:protein binding; F:transporter activity; P:transport; P:cellular process; C:membrane; C:cytoplasm
MIR167_77	Up	3.0	Cleavage	A_contig175075	ap2 erf domain-containing transcription factor	6.50017e-78	4	P:transcription; F:DNA binding; F:transcription factor activity; C:nucleoplasm
MIR172_1	Up	2.0	Cleavage	S_contig14614	ap2 erf domain-containing transcription factor	3.90937e-29	11	P:response to endogenous stimulus; P:transcription; F:DNA binding; P:response to external stimulus; P:response to stress; P:response to biotic stimulus; P:biological_process; F:transcription factor activity; C:plastid; P:signal transduction; C:nucleoplasm
MIR398_176	Up	3.0	Translation	A_contig109541	ap2 erf domain-containing transcription factor	6.99514e-33	7	P:response to stress; P:response to abiotic stimulus; F:transcription factor activity; F:DNA binding; F:protein binding; P:transcription; C:nucleoplasm
MIR172_120	Up	4.0	Cleavage	S_contig104498	arm repeat protein	8.39661e-30	6	P:biological_process; P:protein modification process; F:catalytic activity; C:plastid; C:intracellular; F:protein binding
Bna_159_15	Up	3.5	Cleavage	A_contig221260	armadillo beta-catenin repeat family protein	1.49209e-137	4	F:receptor binding; F:catalytic activity; C:intracellular; P:protein modification process
MIR172_1	Up	2.0	Cleavage	S_contig63820	armadillo beta-catenin-like repeat-containing protein	0	4	P:transport; P:cellular process; F:binding; F:transporter activity
Bna_159_15	Up	3.5	Cleavage	S_contig127633	aspartate aminotransferase	0	12	F:transferase activity; C:plastid; F:binding; P:response to stress; P:response to abiotic stimulus; P:biological_process; C:extracellular region; P:biosynthetic process; P:cellular amino acid and derivative metabolic process; P:metabolic process; P:cellular process; P:secondary metabolic process
MIR156_12	Up	4.0	Cleavage	A_contig62194	at1g14740-like protein	0	1	F:protein binding
MIR171_112	Up	3.5	Translation	S_contig174874	at1g72390-like protein	0	6	F:molecular_function; P:biological_process; C:cellular_component; F:RNA binding; P:RNA-dependent DNA replication; F:RNA-directed DNA polymerase activity
MIR172_1	Up	2.0	Cleavage	S_contig83132	at1g74260-like protein	1.47403e-23	8	C:mitochondrion; F:nucleotide binding; F:transferase activity; C:plastid; P:multicellular organismal development; P:biosynthetic process; P:nucleobase, nucleoside, nucleotide and nucleic acid metabolic process; F:catalytic activity
MIR167_87	Up	4.0	Cleavage	S_contig136634	at4g12290 t4c9_130	0	5	F:catalytic activity; C:vacuole; F:binding; C:cytoplasm; P:metabolic process
MIR164_51	Up	3.0	Cleavage	A_contig170929	at5g07680	5.99786e-42	4	F:transcription factor activity; P:multicellular organismal development; C:nucleoplasm; P:transcription
MIR172_120	Up	4.0	Cleavage	S_contig230048	atnadk-3 nadk3 kinase 3	1.81011e-124	7	P:metabolic process; P:cellular process; F:kinase activity; P:biosynthetic process; P:nucleobase, nucleoside, nucleotide and nucleic acid metabolic process; P:secondary metabolic process; C:cytosol
MIR394_2	Up	4.0	Translation	A_contig137635	atp binding	1.12195e-100	4	P:metabolic process; P:cellular process; F:binding; F:transferase activity
MIR158_16	Up	4.0	Cleavage	S_contig129919	atp synthase delta	1.24457e-128	12	P:transport; P:biosynthetic process; P:generation of precursor metabolites and energy; P:nucleobase, nucleoside, nucleotide and nucleic acid metabolic process; F:transporter activity; F:binding; C:membrane; C:mitochondrion; P:response to stress; P:response to abiotic stimulus; F:nucleotide binding; F:hydrolase activity
MIR168_93	Up	3.5	Translation	S_contig61155	atpase subunit 1	0	17	C:membrane; C:vacuole; F:hydrolase activity; F:transporter activity; C:plastid; F:binding; P:transport; P:cellular process; C:cell wall; C:nucleolus; P:biosynthetic process; P:generation of precursor metabolites and energy; P:nucleobase, nucleoside, nucleotide and nucleic acid metabolic process; C:mitochondrion; F:RNA binding; F:nucleotide binding; P:response to stress
MIR158_16	Up	4.0	Cleavage	A_contig78279	auxin response factor 2	2.49823e-43	6	F:DNA binding; F:protein binding; P:response to endogenous stimulus; P:signal transduction; C:nucleus; P:transcription
MIR167_77	Up	3.0	Cleavage	S_contig174807	auxin response factor 6-like	0	8	P:transcription; P:flower development; F:DNA binding; F:protein binding; F:transcription factor activity; P:response to endogenous stimulus; P:signal transduction; C:nucleoplasm
MIR167_77	Up	3.0	Cleavage	S_contig63987	auxin response factor 8	0	8	P:transcription; P:flower development; F:DNA binding; F:protein binding; F:transcription factor activity; P:response to endogenous stimulus; P:signal transduction; C:nucleoplasm
MIR167_77	Up	3.0	Cleavage	A_contig63135	auxin response factor 8	1.71256e-143	8	P:transcription; P:flower development; F:DNA binding; F:protein binding; F:transcription factor activity; P:response to endogenous stimulus; P:signal transduction; C:nucleoplasm
Bna_393-1_1	Up	3.5	Cleavage	A_contig130667	auxin signaling f-box 2	0	13	P:multicellular organismal development; F:binding; C:membrane; C:vacuole; F:catalytic activity; P:cellular process; F:protein binding; P:flower development; P:response to biotic stimulus; P:post-embryonic development; P:response to endogenous stimulus; P:signal transduction; P:protein modification process
MIR158_2	Up	3.5	Cleavage	A_contig126827	basic leucine zipper transcription factor	8.88904e-60	5	F:transcription factor activity; F:DNA binding; F:protein binding; P:transcription; C:nucleoplasm
Bna_168_4	Up	4.0	Translation	S_contig125799	caffeic acid o-methyltransferase	0	10	F:transferase activity; C:plasma membrane; F:protein binding; P:biosynthetic process; P:cellular amino acid and derivative metabolic process; P:secondary metabolic process; P:metabolic process; P:cellular process; C:nucleus; C:cytosol
Bna_159_15	Up	3.5	Cleavage	S_contig126883	calcineurin subunit b	4.02589e-101	2	C:vacuole; F:binding
Bna_159_15	Up	3.5	Cleavage	A_contig132238	calcineurin subunit b	1.30314e-99	2	C:vacuole; F:binding
Bna_159_15	Up	3.5	Cleavage	A_contig229213	calcineurin subunit b	3.26266e-48	2	C:vacuole; F:binding
MIR172_1	Up	2.0	Cleavage	S_contig186171	calcium-binding protein cml38	2.09927e-95	6	P:response to external stimulus; P:response to stress; P:biological_process; C:cytoplasm; F:binding; C:plasma membrane
MIR172_1	Up	2.0	Cleavage	S_contig87497	calcium-binding protein cml38	2.28311e-30	5	P:response to external stimulus; P:response to stress; C:cytoplasm; F:binding; C:plasma membrane
MIR158_16	Up	4.0	Cleavage	S_contig149893	calcium-dependent protein kinase	7.64483e-30	8	F:kinase activity; F:protein binding; F:binding; P:protein modification process; F:nucleotide binding; P:metabolic process; F:catalytic activity; P:cellular amino acid and derivative metabolic process
Bna_159_6	Up	3.5	Cleavage	A_contig73771	calmodulin-binding transcription activator 1	3.11575e-117	6	P:response to stress; P:response to abiotic stimulus; F:transcription regulator activity; C:nucleus; F:protein binding; P:transcription
MIR168_93	Up	3.5	Translation	A_contig133310	calmodulin-like protein	2.21815e-110	1	F:binding
MIR396_170	Up	4.0	Cleavage	S_contig66817	casp-like protein at2g28370	6.43316e-50	1	C:plasma membrane
MIR156_5	Up	3.5	Cleavage	S_contig61768	cationic amino acid transporter	5.80049e-117	6	P:transport; F:transporter activity; P:cellular process; C:plasma membrane; C:membrane; C:vacuole
MIR156_5	Up	3.5	Cleavage	A_contig66391	cationic amino acid transporter	1.59272e-78	5	P:transport; F:transporter activity; P:cellular process; C:plasma membrane; C:membrane
MIR172_120	Up	4.0	Cleavage	A_contig223066	cation-transporting atpase	1.00893e-36	15	F:hydrolase activity; F:transporter activity; F:catalytic activity; F:protein binding; F:binding; P:transport; P:cellular process; C:membrane; P:metabolic process; P:nucleobase, nucleoside, nucleotide and nucleic acid metabolic process; P:biosynthetic process; P:biological_process; F:nucleotide binding; C:endoplasmic reticulum; C:plasma membrane
Bna_393-3	Up	3.5	Cleavage	A_contig63757	cct motif family protein	6.56127e-102	1	F:protein binding
Bna_393-1_1	Up	3.5	Cleavage	S_contig62607	chd3-type chromatin-remodeling factor pickle-like	0	15	P:response to endogenous stimulus; P:signal transduction; C:intracellular; F:binding; P:cellular component organization; P:cellular process; F:transferase activity; F:molecular_function; P:transcription; F:DNA binding; F:hydrolase activity; F:chromatin binding; C:nucleus; F:nucleotide binding; F:protein binding
MIR396_165	Up	3.0	Cleavage	S_contig92147	chloroplast carboxyltransferase alpha subunit isoform 2	7.39052e-06	5	F:ligase activity; C:acetyl-CoA carboxylase complex; F:transferase activity; P:fatty acid biosynthetic process; F:acetyl-CoA carboxylase activity
Bna_159_15	Up	3.5	Cleavage	A_contig227010	coproporphyrinogen iii oxidase	5.22233e-57	8	P:biosynthetic process; P:cellular process; F:catalytic activity; C:plastid; C:membrane; C:extracellular region; F:protein binding; P:metabolic process
MIR164_51	Up	3.0	Cleavage	A_contig113484	cup-shaped cotyledon1	2.52266e-64	11	P:flower development; P:anatomical structure morphogenesis; P:multicellular organismal development; P:cellular process; P:reproduction; P:post-embryonic development; P:embryonic development; F:DNA binding; F:transcription factor activity; P:transcription; C:nucleoplasm
Bna_159_15	Up	3.5	Cleavage	A_contig227846	cyclin brf1-like tbp-binding protein	2.01577e-71	14	F:translation factor activity, nucleic acid binding; F:transcription regulator activity; F:binding; P:cellular component organization; P:transcription; F:DNA binding; F:transporter activity; C:nucleus; P:reproduction; P:post-embryonic development; P:embryonic development; C:ribosome; P:translation; P:transport
MIR399_180	Up	3.0	Cleavage	A_contig169045	cycloartenol synthase	2.03657e-30	25	P:response to endogenous stimulus; P:cellular process; C:membrane; C:vacuole; F:catalytic activity; P:multicellular organismal development; F:hydrolase activity; C:plastid; P:lipid metabolic process; P:secondary metabolic process; P:signal transduction; P:biosynthetic process; P:response to stress; F:protein binding; P:cellular component organization; P:cell death; P:transport; P:carbohydrate met…
Bna_159_15	Up	3.5	Cleavage	A_contig170403	cysteine inhibitor 1	6.47101e-43	5	P:biological_process; F:enzyme regulator activity; P:response to abiotic stimulus; F:binding; F:hydrolase activity
Bna_159_15	Up	3.5	Cleavage	A_contig64321	cysteine proteinase inhibitor	4.86244e-127	5	P:biological_process; F:enzyme regulator activity; P:response to abiotic stimulus; F:binding; F:hydrolase activity
MIR398_176	Up	3.0	Translation	S_contig62876	cytochrome c oxidase subunit vb	2.62479e-66	10	F:binding; C:mitochondrion; C:membrane; C:plastid; C:thylakoid; F:catalytic activity; F:transporter activity; P:generation of precursor metabolites and energy; P:transport; C:intracellular
MIR396_164	Up	3.0	Cleavage	A_contig177611	cytochrome p450	2.52795e-41	9	P:biosynthetic process; P:cellular process; P:lipid metabolic process; F:molecular_function; F:catalytic activity; F:binding; F:oxygen binding; C:endoplasmic reticulum; P:metabolic process
MIR167_87	Up	4.0	Cleavage	S_contig177361	cytochrome p450 monooxygenase	0	18	P:biosynthetic process; P:carbohydrate metabolic process; P:cellular process; P:secondary metabolic process; P:cellular amino acid and derivative metabolic process; P:response to abiotic stimulus; F:binding; P:cellular component organization; P:response to stress; F:molecular_function; P:multicellular organismal development; F:oxygen binding; F:catalytic activity; P:metabolic process; C:endoplasm…
MIR394_2	Up	4.0	Translation	S_contig98836	dead-box atp-dependent rna helicase 11	1.09347e-172	8	C:nucleolus; F:hydrolase activity; F:nucleic acid binding; C:peroxisome; C:plasma membrane; F:nucleotide binding; C:cytosol; C:plastid
MIR394_2	Up	4.0	Translation	S_contig182010	dead-box atp-dependent rna helicase 11	1.65595e-116	8	C:nucleolus; F:hydrolase activity; F:nucleic acid binding; C:peroxisome; C:plasma membrane; F:nucleotide binding; C:cytosol; C:plastid
MIR394_2	Up	4.0	Translation	A_contig80828	dead-box atp-dependent rna helicase 11	0	7	C:nucleolus; F:hydrolase activity; F:nucleic acid binding; C:peroxisome; C:plasma membrane; F:nucleotide binding; C:cytosol
MIR396_164	Up	3.0	Cleavage	S_contig230315	dead-box atp-dependent rna helicase 3	1.49067e-43	10	F:hydrolase activity; P:reproduction; P:post-embryonic development; P:embryonic development; F:RNA binding; F:nucleotide binding; C:plastid; C:membrane; C:nucleus; F:binding
MIR396_164	Up	3.0	Cleavage	A_contig178868	dead-box atp-dependent rna helicase 3	0	10	F:hydrolase activity; P:reproduction; P:post-embryonic development; P:embryonic development; F:RNA binding; F:nucleotide binding; C:plastid; C:membrane; C:nucleus; F:binding
MIR394_2	Up	4.0	Translation	A_contig125629	dead-box atp-dependent rna helicase 37-like	0	7	C:nucleolus; F:hydrolase activity; F:nucleic acid binding; C:peroxisome; C:plasma membrane; F:nucleotide binding; C:cytosol
MIR166_70	Up	3.5	Translation	A_contig63824	disease resistance protein	3.26624e-88	9	C:membrane; F:hydrolase activity; P:cell death; P:response to stress; P:response to biotic stimulus; F:nucleotide binding; P:signal transduction; F:receptor activity; C:intracellular
Bna_1140_4	Up	4.0	Cleavage	A_contig61137	dna binding and zinc-finger domain-containing protein	0	9	F:binding; P:transcription; C:plastid; F:DNA binding; F:hydrolase activity; P:protein metabolic process; P:catabolic process; C:nucleus; F:protein binding
MIR166_70	Up	3.5	Translation	A_contig67328	domain-containing gpi-anchored protein	1.77295e-166	3	C:plasma membrane; P:cellular process; P:catabolic process
Bna_1140_4	Up	4.0	Cleavage	A_contig125768	dynamin-related protein 1e	0	13	P:transport; P:cellular process; C:mitochondrion; C:membrane; C:vacuole; P:nucleobase, nucleoside, nucleotide and nucleic acid metabolic process; P:catabolic process; F:hydrolase activity; P:biological_process; P:response to stress; P:response to biotic stimulus; F:nucleotide binding; C:plasma membrane
MIR164_51	Up	3.0	Cleavage	S_contig126090	e3 ubiquitin-protein ligase orthrus 2	0	15	F:protein binding; F:binding; F:nucleotide binding; P:cellular component organization; P:cellular process; P:regulation of gene expression, epigenetic; P:DNA metabolic process; C:intracellular; F:catalytic activity; P:protein modification process; P:reproduction; P:post-embryonic development; F:DNA binding; F:chromatin binding; C:nucleus
MIR172_126	Up	4.0	Cleavage	A_contig133832	e3 ubiquitin-protein ligase ring1-like	1.25075e-125	2	F:binding; F:protein binding
MIR167_78	Up	3.0	Cleavage	A_contig71432	endoglucanase 17	0	6	C:cell; P:multicellular organismal development; F:hydrolase activity; P:response to biotic stimulus; P:carbohydrate metabolic process; P:cellular process
MIR167_78	Up	3.0	Cleavage	A_contig223304	endoglucanase 17	0	6	C:cell; P:multicellular organismal development; F:hydrolase activity; P:response to biotic stimulus; P:carbohydrate metabolic process; P:cellular process
Bna_1140_14	Up	3.0	Cleavage	S_contig221321	endoplasmin-like protein	0	19	P:transport; P:cellular process; P:response to stress; P:response to abiotic stimulus; C:mitochondrion; P:protein metabolic process; P:multicellular organismal development; P:growth; C:membrane; C:vacuole; C:cytoplasm; F:nucleotide binding; C:endoplasmic reticulum; P:anatomical structure morphogenesis; F:protein binding; C:plastid; P:biological_process; C:nucleus; C:plasma membrane
MIR396_166	Up	3.0	Cleavage	A_contig125827	-epimerase 4-reductase	0	10	C:cell; P:nucleobase, nucleoside, nucleotide and nucleic acid metabolic process; P:biosynthetic process; P:carbohydrate metabolic process; F:catalytic activity; C:plasma membrane; P:cellular process; F:binding; C:plastid; F:nucleotide binding
MIR172_1	Up	2.0	Cleavage	A_contig77304	ethylene-responsive transcription factor 1b	1.24693e-34	11	P:response to endogenous stimulus; P:transcription; F:DNA binding; P:response to external stimulus; P:response to stress; P:response to biotic stimulus; P:biological_process; F:transcription factor activity; C:plastid; P:signal transduction; C:nucleoplasm
MIR396_164	Up	3.0	Cleavage	S_contig76053	eukaryotic translation initiation factor 2d-like	3.6601e-153	3	F:translation factor activity, nucleic acid binding; C:ribosome; P:translation
MIR167_78	Up	3.0	Cleavage	A_contig231756	extracellular calcium sensing receptor	9.85517e-71	10	F:receptor activity; P:cellular process; P:cell death; P:response to stress; F:nucleotide binding; C:membrane; C:plastid; C:thylakoid; C:mitochondrion; P:signal transduction
MIR172_126	Up	4.0	Cleavage	S_contig128128	far-red elongated hypocotyls 3 protein	1.45974e-177	18	F:catalytic activity; P:biological_process; P:response to external stimulus; P:signal transduction; P:response to abiotic stimulus; F:binding; P:response to stress; P:biosynthetic process; P:cellular amino acid and derivative metabolic process; P:lipid metabolic process; P:secondary metabolic process; P:multicellular organismal development; P:cell cycle; F:protein binding; F:transcription factor …
Bna_1140_14	Up	3.0	Cleavage	A_contig133184	f-box lrr-repeat protein	9.80861e-70	2	F:catalytic activity; P:protein modification process
MIR396_172	Up	3.5	Cleavage	S_contig67144	f-box protein	6.91578e-78	1	F:protein binding
Bna_159_15	Up	3.5	Cleavage	S_contig67079	fkbp12-rapamycin complex-associated protein	0	11	C:cytoplasm; P:transcription; F:kinase activity; P:reproduction; P:post-embryonic development; P:embryonic development; F:protein binding; P:metabolic process; P:cellular process; F:nucleotide binding; C:nucleus
MIR172_120	Up	4.0	Cleavage	S_contig125503	floral homeotic protein apetala 2	0	10	P:reproduction; P:post-embryonic development; P:transcription; P:multicellular organismal development; F:DNA binding; P:cell differentiation; F:transcription factor activity; P:flower development; P:anatomical structure morphogenesis; C:nucleoplasm
MIR172_120	Up	4.0	Cleavage	A_contig128422	floral homeotic protein apetala 2	0	10	P:reproduction; P:post-embryonic development; P:transcription; P:multicellular organismal development; F:DNA binding; P:cell differentiation; F:transcription factor activity; P:flower development; P:anatomical structure morphogenesis; C:nucleoplasm
MIR396_164	Up	3.0	Cleavage	S_contig174565	flourescent in blue light protein	2.61706e-158	8	C:plastid; F:protein binding; P:response to stress; C:membrane; C:thylakoid; P:biosynthetic process; P:cellular process; P:lipid metabolic process
MIR396_164	Up	3.0	Cleavage	A_contig126957	flourescent in blue light protein	2.54754e-151	8	C:plastid; F:protein binding; P:response to stress; C:membrane; C:thylakoid; P:biosynthetic process; P:cellular process; P:lipid metabolic process
Bna_159_15	Up	3.5	Cleavage	S_contig63752	formin-like protein 18	0	4	P:cellular component organization; P:cellular process; F:protein binding; C:plastid
MIR158_2	Up	3.5	Cleavage	S_contig121592	formin-like protein 20-like	5.96464e-46	3	F:protein binding; P:cellular component organization; P:cellular process
MIR170_109	Up	4.0	Cleavage	S_contig70454	frigida	9.7342e-95	0	0
MIR170_109	Up	4.0	Cleavage	S_contig110280	frigida	4.90154e-50	0	0
MIR156_6	Up	4.0	Cleavage	A_contig66021	fumarylacetoacetase	0	4	F:hydrolase activity; P:cellular amino acid and derivative metabolic process; P:catabolic process; P:cellular process
MIR172_1	Up	2.0	Cleavage	A_contig61204	gamma-tubulin complex component 4 homolog	0	8	C:intracellular; P:cellular component organization; P:cellular process; C:cytoskeleton; C:cytoplasm; F:protein binding; P:nucleobase, nucleoside, nucleotide and nucleic acid metabolic process; P:growth
MIR167_87	Up	4.0	Cleavage	A_contig174653	gdsl esterase lipase	0	3	C:cell; P:lipid metabolic process; F:hydrolase activity
MIR167_87	Up	4.0	Cleavage	S_contig237400	gdsl-motif lipase hydrolase family protein	6.52871e-20	3	C:cell; P:lipid metabolic process; F:hydrolase activity
MIR167_77	Up	3.0	Cleavage	S_contig62447	gibberellin 20-oxidase	8.77308e-165	7	F:binding; F:catalytic activity; P:biosynthetic process; P:cellular process; P:lipid metabolic process; P:secondary metabolic process; P:metabolic process
MIR166_70	Up	3.5	Translation	S_contig96857	glucan endo- -beta-glucosidase 12	7.38326e-94	5	F:hydrolase activity; P:carbohydrate metabolic process; F:binding; C:plasma membrane; C:cytoplasm
MIR396_164	Up	3.0	Cleavage	A_contig229510	glutamyl-trna reductase	4.1939e-101	9	F:catalytic activity; P:biosynthetic process; P:cellular process; F:nucleotide binding; F:protein binding; C:plastid; P:response to abiotic stimulus; P:metabolic process; P:cellular amino acid and derivative metabolic process
Bna_159_6	Up	3.5	Cleavage	S_contig165781	glutathione transferase-like	4.60467e-38	7	P:catabolic process; P:cellular process; P:secondary metabolic process; C:cytoplasm; F:transferase activity; F:DNA binding; P:cellular amino acid and derivative metabolic process
Bna_166_3	Up	3.5	Cleavage	S_contig67370	glycosyl hydrolase	1.52127e-89	8	C:cell wall; F:binding; C:plasma membrane; F:hydrolase activity; C:endoplasmic reticulum; P:cell communication; P:carbohydrate metabolic process; P:cellular process
Bna_159_6	Up	3.5	Cleavage	S_contig169652	glycosyl hydrolase family 1 protein	2.5598e-52	11	F:hydrolase activity; C:cell wall; P:carbohydrate metabolic process; C:cell; F:binding; P:pollination; P:anatomical structure morphogenesis; P:cellular component organization; P:cell differentiation; P:cell growth; P:multicellular organismal development
Bna_393-3	Up	3.5	Cleavage	S_contig63778	glycosyl hydrolase family 1 protein	1.68621e-112	5	F:hydrolase activity; C:cell; P:carbohydrate metabolic process; C:vacuole; F:binding
Bna_1140_12	Up	4.0	Cleavage	S_contig99250	glycosyl hydrolase family 17 protein	1.66148e-39	5	C:membrane; F:hydrolase activity; F:binding; P:carbohydrate metabolic process; P:cellular process
MIR158_16	Up	4.0	Cleavage	S_contig64853	gras family transcription factor	1.46448e-142	4	F:transcription factor activity; P:biological_process; P:transcription; C:nucleoplasm
MIR171_112	Up	3.5	Translation	A_contig65708	gras family transcription factor	2.28558e-110	6	P:cell differentiation; F:transcription factor activity; F:protein binding; P:multicellular organismal development; P:transcription; C:nucleoplasm
MIR396_166	Up	3.0	Cleavage	S_contig126646	gtp-binding family protein	0	3	C:nucleolus; C:cytosol; F:nucleotide binding
MIR158_16	Up	4.0	Cleavage	S_contig137571	had subfamily iiib acid phosphatase	1.02982e-107	7	C:membrane; C:vacuole; C:cell wall; F:hydrolase activity; C:plastid; P:metabolic process; P:cellular process
Bna_166_3	Up	3.5	Cleavage	A_contig62781	hd-zip protein	0	11	P:anatomical structure morphogenesis; P:multicellular organismal development; P:embryonic development; P:transcription; P:reproduction; P:post-embryonic development; F:DNA binding; F:protein binding; F:transcription factor activity; P:flower development; C:nucleoplasm
Bna_166_3	Up	3.5	Cleavage	A_contig188133	hd-zip protein	5.37649e-36	11	P:anatomical structure morphogenesis; P:multicellular organismal development; P:embryonic development; P:transcription; P:reproduction; P:post-embryonic development; F:DNA binding; F:protein binding; F:transcription factor activity; P:flower development; C:nucleoplasm
Bna_1140_12	Up	4.0	Cleavage	S_contig70787	helicase-like transcription factor-like protein	2.3334e-66	4	F:nucleotide binding; F:hydrolase activity; F:DNA binding; F:binding
MIR394_2	Up	4.0	Translation	S_contig137526	high chlorophyll fluorescent 109 protein	1.74987e-121	8	F:translation factor activity, nucleic acid binding; P:cellular component organization; P:cellular process; C:plastid; P:nucleobase, nucleoside, nucleotide and nucleic acid metabolic process; C:ribosome; P:translation; C:cytoplasm
MIR396_172	Up	3.5	Cleavage	A_contig85756	histidine triad family protein	7.14454e-101	8	P:metabolic process; P:cellular process; F:hydrolase activity; C:peroxisome; P:nucleobase, nucleoside, nucleotide and nucleic acid metabolic process; F:transferase activity; C:mitochondrion; F:nucleotide binding
MIR158_16	Up	4.0	Cleavage	S_contig129644	histidyl-trna synthetase	9.88617e-34	6	P:nucleobase, nucleoside, nucleotide and nucleic acid metabolic process; P:translation; P:cellular amino acid and derivative metabolic process; F:catalytic activity; C:plastid; F:nucleotide binding
MIR170_109	Up	4.0	Cleavage	S_contig176989	histone acetyltransferase	1.27919e-144	14	F:protein binding; F:transcription regulator activity; F:binding; P:transcription; P:biological_process; P:reproduction; P:post-embryonic development; P:response to abiotic stimulus; P:flower development; P:cellular component organization; P:protein modification process; F:transferase activity; C:nucleoplasm; P:biosynthetic process
MIR164_51	Up	3.0	Cleavage	A_contig224181	histone deacetylase complex subunit sap18	2.54131e-52	5	P:response to endogenous stimulus; C:nucleolus; P:response to stress; P:response to abiotic stimulus; F:protein binding
MIR396_171	Up	4.0	Cleavage	S_contig64181	holocarboxylase synthetase 2	0	4	P:protein modification process; F:catalytic activity; P:metabolic process; P:cellular process
Bna_166_3	Up	3.5	Cleavage	S_contig221117	homeobox leucine-zipper protein	2.23718e-136	9	P:anatomical structure morphogenesis; P:multicellular organismal development; P:transcription; F:lipid binding; F:DNA binding; P:cell differentiation; F:transcription factor activity; F:protein binding; C:nucleoplasm
Bna_166_3	Up	3.5	Cleavage	A_contig186783	homeobox-leucine zipper protein revoluta	2.1559e-51	8	P:anatomical structure morphogenesis; P:multicellular organismal development; P:transcription; F:lipid binding; F:DNA binding; P:cell differentiation; F:transcription factor activity; C:nucleoplasm
MIR167_87	Up	4.0	Cleavage	A_contig129577	inosine-5 -monophosphate dehydrogenase	7.73603e-165	7	F:catalytic activity; P:nucleobase, nucleoside, nucleotide and nucleic acid metabolic process; P:biosynthetic process; F:binding; P:metabolic process; C:membrane; C:mitochondrion
MIR1140_209	Up	4.0	Cleavage	A_contig229961	integral membrane family protein	2.69297e-31	5	C:cytoplasm; C:membrane; C:Golgi apparatus; P:transport; P:cellular process
MIR167_78	Up	3.0	Cleavage	A_contig63243	integral membrane family protein	0	1	C:membrane
MIR396_170	Up	4.0	Cleavage	A_contig220839	isp4 like protein	0	6	P:transport; C:cytoplasm; F:transporter activity; P:cellular process; C:membrane; P:cellular homeostasis
MIR166_70	Up	3.5	Translation	S_contig138837	kcbp-interacting protein kinase	1.84851e-54	8	C:cytoplasm; C:plasma membrane; F:protein binding; P:protein modification process; F:nucleotide binding; C:nucleus; F:kinase activity; P:cellular amino acid and derivative metabolic process
MIR166_70	Up	3.5	Translation	S_contig134635	kinase family protein	4.69702e-177	5	P:response to stress; P:protein modification process; F:nucleotide binding; F:kinase activity; P:cellular amino acid and derivative metabolic process
MIR172_1	Up	2.0	Cleavage	S_contig175982	lag1 longevity assurance homolog 3	0	6	C:membrane; C:endoplasmic reticulum; C:Golgi apparatus; P:biosynthetic process; P:lipid metabolic process; C:plasma membrane
MIR158_2	Up	3.5	Cleavage	A_contig63261	late embryogenesis abundant domain-containing protein	5.73873e-176	4	P:reproduction; P:post-embryonic development; P:embryonic development; C:cell
MIR399_180	Up	3.0	Cleavage	S_contig64576	leucine rich repeat receptor	0	10	C:cell; F:catalytic activity; C:cytoplasm; P:protein modification process; F:nucleotide binding; C:membrane; F:kinase activity; P:signal transduction; F:protein binding; P:cellular amino acid and derivative metabolic process
MIR156_5	Up	3.5	Cleavage	S_contig72609	leucine-rich repeat receptor-like protein kinase	2.95124e-44	14	P:protein modification process; P:metabolic process; C:membrane; F:catalytic activity; F:receptor activity; P:signal transduction; F:nucleotide binding; F:protein binding; F:kinase activity; F:signal transducer activity; C:cell; C:vacuole; C:plasma membrane; P:cellular amino acid and derivative metabolic process
MIR398_176	Up	3.0	Translation	S_contig174594	leucine-rich repeat-containing protein	0	2	P:biological_process; C:cytosol
MIR158_2	Up	3.5	Cleavage	S_contig147280	lipase family protein	7.83191e-32	4	F:hydrolase activity; P:catabolic process; P:lipid metabolic process; P:cellular process
MIR171_112	Up	3.5	Translation	A_contig127929	long chain acyl- synthetase 1	7.4494e-152	5	F:catalytic activity; P:biosynthetic process; P:cellular process; P:lipid metabolic process; C:endoplasmic reticulum
MIR394_2	Up	4.0	Translation	A_contig61487	loricrin-related protein	0	1	C:cytoplasm
MIR396_164	Up	3.0	Cleavage	S_contig66594	malate synthase	1.7129e-56	8	F:transferase activity; P:generation of precursor metabolites and energy; P:catabolic process; C:peroxisome; P:carbohydrate metabolic process; P:cellular process; P:biosynthetic process; P:metabolic process
MIR396_164	Up	3.0	Cleavage	S_contig223827	malate synthase	3.84144e-44	8	P:generation of precursor metabolites and energy; P:catabolic process; C:peroxisome; F:transferase activity; F:catalytic activity; P:carbohydrate metabolic process; P:cellular process; P:metabolic process
Bna_393-3	Up	3.5	Cleavage	S_contig135921	malic enzyme	4.70792e-152	11	F:catalytic activity; F:binding; F:nucleotide binding; C:mitochondrion; P:metabolic process; P:cellular process; C:plastid; F:protein binding; P:generation of precursor metabolites and energy; P:catabolic process; P:cellular amino acid and derivative metabolic process
MIR1140_209	Up	4.0	Cleavage	S_contig61000	maturase k	0	3	P:nucleobase, nucleoside, nucleotide and nucleic acid metabolic process; F:RNA binding; C:plastid
MIR396_170	Up	4.0	Cleavage	A_contig128044	mei2-like 2 protein	0	3	F:RNA binding; F:nucleotide binding; C:plastid
Bna_393-2_1	Up	3.5	Cleavage	A_contig197901	mitochondrial carrier	1.62106e-32	6	F:binding; C:membrane; C:mitochondrion; F:transporter activity; P:transport; P:cellular process
MIR396_164	Up	3.0	Cleavage	A_contig64459	mitochondrial import inner membrane translocase subunit tim50	4.79097e-161	6	C:membrane; C:mitochondrion; P:reproduction; P:post-embryonic development; P:embryonic development; F:protein binding
Bna_166_3	Up	3.5	Cleavage	S_contig94724	mitogen-activated protein kinase	4.55797e-53	22	P:multicellular organismal development; C:Golgi apparatus; F:protein binding; P:response to stress; P:signal transduction; P:response to endogenous stimulus; P:response to biotic stimulus; P:biosynthetic process; P:cellular process; P:secondary metabolic process; P:response to abiotic stimulus; P:biological_process; C:cytoplasm; P:protein modification process; P:cellular component organization; P…
MIR396_3	Up	4.0	Cleavage	S_contig71067	mitogen-activated protein kinase	0	17	P:protein modification process; P:cell death; F:protein binding; P:response to stress; P:response to abiotic stimulus; P:signal transduction; P:transcription; P:response to external stimulus; C:plastid; F:DNA binding; F:nucleotide binding; F:transcription factor activity; F:kinase activity; F:signal transducer activity; P:biological_process; C:nucleoplasm; P:cellular amino acid and derivative met…
MIR396_3	Up	4.0	Cleavage	A_contig67528	mitogen-activated protein kinase	1.10648e-158	13	P:protein modification process; F:protein binding; P:response to stress; P:response to abiotic stimulus; P:signal transduction; P:response to external stimulus; F:DNA binding; F:nucleotide binding; F:kinase activity; F:signal transducer activity; P:biological_process; C:nucleus; P:cellular amino acid and derivative metabolic process
MIR172_126	Up	4.0	Cleavage	A_contig221353	mrna-capping enzyme-like	0	10	P:DNA metabolic process; P:response to stress; F:hydrolase activity; F:catalytic activity; P:biosynthetic process; F:nucleotide binding; P:nucleobase, nucleoside, nucleotide and nucleic acid metabolic process; F:transferase activity; C:nucleus; P:cellular amino acid and derivative metabolic process
MIR171_112	Up	3.5	Translation	S_contig93238	multidrug pheromone mdr abc transporter family	1.42095e-89	18	P:response to abiotic stimulus; P:tropism; C:membrane; C:vacuole; P:anatomical structure morphogenesis; P:cell differentiation; P:cell growth; P:multicellular organismal development; P:transport; P:signal transduction; P:response to endogenous stimulus; F:hydrolase activity; F:transporter activity; P:nucleobase, nucleoside, nucleotide and nucleic acid metabolic process; P:catabolic process; C:pla…
MIR396_164	Up	3.0	Cleavage	S_contig68217	myb family transcription factor	2.22328e-109	5	F:transcription factor activity; F:DNA binding; P:transcription; F:protein binding; C:nucleoplasm
MIR164_51	Up	3.0	Cleavage	S_contig76427	nac domain ipr003441	1.03315e-62	9	P:response to stress; P:response to abiotic stimulus; P:metabolic process; F:DNA binding; F:transcription factor activity; P:biological_process; F:protein binding; P:transcription; C:nucleoplasm
MIR164_51	Up	3.0	Cleavage	A_contig175623	nac domain ipr003441	4.88924e-164	5	F:transcription factor activity; F:DNA binding; P:multicellular organismal development; P:transcription; C:nucleoplasm
MIR168_88	Up	3.5	Cleavage	A_contig127390	nac domain-containing protein 8-like	0	9	F:transcription factor activity; P:signal transduction; P:response to stress; P:cell cycle; F:DNA binding; P:multicellular organismal development; P:response to abiotic stimulus; C:nucleoplasm; P:transcription
MIR164_51	Up	3.0	Cleavage	A_contig117998	nac1	1.24663e-46	10	P:reproduction; P:anatomical structure morphogenesis; P:post-embryonic development; P:embryonic development; F:DNA binding; F:transcription factor activity; P:transcription; P:response to endogenous stimulus; P:signal transduction; C:nucleoplasm
MIR166_70	Up	3.5	Translation	S_contig78921	nad -linked oxidoreductase-like protein	1.73822e-75	15	F:nucleotide binding; P:response to stress; P:response to abiotic stimulus; P:biological_process; F:catalytic activity; C:plastid; C:nucleus; C:cytosol; P:metabolic process; P:biosynthetic process; P:carbohydrate metabolic process; P:cellular process; P:generation of precursor metabolites and energy; P:catabolic process; P:lipid metabolic process
MIR164_51	Up	3.0	Cleavage	S_contig132460	nam (no apical meristem)-like protein	2.88552e-179	5	F:transcription factor activity; F:DNA binding; P:multicellular organismal development; P:transcription; C:nucleoplasm
MIR164_51	Up	3.0	Cleavage	A_contig177146	nam (no apical meristem)-like protein	1.83204e-154	5	F:transcription factor activity; F:DNA binding; P:multicellular organismal development; P:transcription; C:nucleoplasm
MIR396_3	Up	4.0	Cleavage	A_contig135973	nodulin 21 -like transporter family protein	8.02841e-50	1	C:membrane
MIR394_2	Up	4.0	Translation	A_contig177050	nodulin 3 family protein	1.19132e-173	5	C:plasma membrane; C:cell; C:cytoplasm; F:transporter activity; P:transport
MIR394_2	Up	4.0	Translation	A_contig63326	nuclear factor subunit c11	1.58738e-108	2	F:DNA binding; C:nucleus
Bna_393-3	Up	3.5	Cleavage	S_contig131248	nuclear matrix constituent protein	1.50372e-54	4	P:cellular component organization; P:cellular process; C:cytosol; C:nucleoplasm
MIR171_112	Up	3.5	Translation	A_contig131363	nucleoside diphosphate kinase-like protein	1.03246e-54	6	P:nucleobase, nucleoside, nucleotide and nucleic acid metabolic process; F:kinase activity; P:biosynthetic process; C:cytoplasm; F:nucleotide binding; C:cell
Bna_159_6	Up	3.5	Cleavage	S_contig126053	nucleotide-diphospho-sugar transferase family protein	8.2958e-136	1	C:mitochondrion
MIR1140_209	Up	4.0	Cleavage	A_contig183641	osmotin-like protein	2.47536e-50	4	P:response to biotic stimulus; C:extracellular region; C:cytoplasm; C:cell wall
MIR156_5	Up	3.5	Cleavage	A_contig185150	partial	3.22241e-88	6	P:multicellular organismal development; P:transcription; F:DNA binding; F:transcription factor activity; P:flower development; C:nucleoplasm
MIR156_5	Up	3.5	Cleavage	A_contig191760	partial	6.747e-74	7	P:multicellular organismal development; P:transcription; P:anatomical structure morphogenesis; F:DNA binding; F:transcription factor activity; P:flower development; C:nucleoplasm
MIR156_5	Up	3.5	Cleavage	A_contig232632	partial	3.43217e-63	7	P:multicellular organismal development; P:transcription; P:anatomical structure morphogenesis; F:DNA binding; F:transcription factor activity; P:flower development; C:nucleoplasm
MIR156_5	Up	3.5	Cleavage	A_contig106983	partial	5.5999e-62	6	P:multicellular organismal development; P:transcription; F:DNA binding; F:transcription factor activity; P:flower development; C:nucleoplasm
MIR172_120	Up	4.0	Cleavage	A_contig83194	partial	7.37112e-48	8	P:anatomical structure morphogenesis; P:multicellular organismal development; F:transcription factor activity; F:DNA binding; P:reproduction; P:post-embryonic development; P:transcription; C:nucleoplasm
MIR394_2	Up	4.0	Translation	S_contig187956	partial	8.84306e-99	2	F:molecular_function; P:biological_process
MIR394_2	Up	4.0	Translation	A_contig183400	partial	1.47194e-52	2	F:molecular_function; P:biological_process
MIR168_93	Up	3.5	Translation	S_contig137599	pentatricopeptide repeat-containing protein	1.50325e-92	3	F:binding; C:plastid; C:membrane
MIR172_1	Up	2.0	Cleavage	A_contig176435	pentatricopeptide repeat-containing protein	2.04124e-103	3	C:mitochondrion; F:binding; C:plastid
MIR396_164	Up	3.0	Cleavage	A_contig179210	pentatricopeptide repeat-containing protein	0	6	P:reproduction; P:post-embryonic development; P:embryonic development; F:nucleotide binding; C:plastid; C:mitochondrion
MIR396_164	Up	3.0	Cleavage	A_contig127310	pentatricopeptide repeat-containing protein	5.84591e-129	3	P:nucleobase, nucleoside, nucleotide and nucleic acid metabolic process; F:binding; C:plastid
MIR167_87	Up	4.0	Cleavage	S_contig133787	pentatricopeptide repeat-containing protein chloroplastic-like	4.22947e-59	4	F:RNA binding; P:nucleobase, nucleoside, nucleotide and nucleic acid metabolic process; C:plastid; C:mitochondrion
MIR172_126	Up	4.0	Cleavage	S_contig175316	phd finger protein	6.55461e-67	3	F:DNA binding; F:binding; P:transcription
MIR394_2	Up	4.0	Translation	S_contig138160	phosphofructokinase family protein	1.64749e-160	12	P:metabolic process; P:cellular process; F:protein binding; F:kinase activity; C:cytosol; F:nucleotide binding; P:carbohydrate metabolic process; P:generation of precursor metabolites and energy; P:catabolic process; P:biosynthetic process; P:nucleobase, nucleoside, nucleotide and nucleic acid metabolic process; P:secondary metabolic process
MIR156_6	Up	4.0	Cleavage	S_contig133962	phosphoglycerate kinase	5.0438e-32	14	F:kinase activity; C:plasma membrane; P:metabolic process; P:cellular process; C:membrane; C:vacuole; F:nucleotide binding; P:carbohydrate metabolic process; P:generation of precursor metabolites and energy; P:catabolic process; C:nucleus; C:cytosol; C:extracellular region; P:biosynthetic process
MIR172_1	Up	2.0	Cleavage	S_contig221209	phosphoribosylformylglycinamidine synthase	0	8	C:mitochondrion; F:nucleotide binding; F:transferase activity; C:plastid; P:multicellular organismal development; P:biosynthetic process; P:nucleobase, nucleoside, nucleotide and nucleic acid metabolic process; F:catalytic activity
MIR398_176	Up	3.0	Translation	A_contig221641	plastocyanin-like domain-containing protein	1.36695e-62	4	C:membrane; F:binding; C:cytoplasm; F:molecular_function
Bna_168_4	Up	4.0	Translation	S_contig225265	p-loop containing ntpase domain-containing protein	3.27199e-82	3	F:hydrolase activity; F:nucleotide binding; C:mitochondrion
Bna_1140_12	Up	4.0	Cleavage	S_contig138296	pp2ac-2 - phosphatase 2a isoform 2 belonging to family 2	5.38899e-56	8	C:cytoplasm; C:nucleolus; F:binding; F:hydrolase activity; C:plasma membrane; C:intracellular; P:cell cycle; P:protein modification process
Bna_1140_12	Up	4.0	Cleavage	S_contig153763	pp2ac-2 - phosphatase 2a isoform 2 belonging to family 2	3.14267e-53	8	C:cytoplasm; C:nucleolus; F:binding; F:hydrolase activity; C:plasma membrane; C:intracellular; P:cell cycle; P:protein modification process
Bna_1140_9	Up	4.0	Cleavage	A_contig228946	pp2ac-2 - phosphatase 2a isoform 2 belonging to family 2	1.5837e-117	8	C:cytoplasm; C:nucleolus; F:binding; F:hydrolase activity; C:plasma membrane; C:intracellular; P:cell cycle; P:protein modification process
MIR396_170	Up	4.0	Cleavage	S_contig63629	preprotein translocase subunit chloroplastic-like	0	8	F:protein binding; F:transporter activity; P:cellular component organization; P:cellular process; P:transport; C:membrane; C:plastid; C:thylakoid
MIR394_2	Up	4.0	Translation	A_contig66424	probable methyltransferase pmt15-like	2.38993e-146	4	C:Golgi apparatus; P:metabolic process; P:cellular process; F:transferase activity
MIR1140_209	Up	4.0	Cleavage	A_contig231681	probable polygalacturonase-like	3.62235e-62	6	F:hydrolase activity; C:vacuole; C:cytoplasm; P:cellular component organization; P:cellular process; P:carbohydrate metabolic process
MIR172_1	Up	2.0	Cleavage	A_contig196801	proteasome subunit beta type	3.97751e-54	10	C:ribosome; C:intracellular; P:biological_process; P:protein metabolic process; P:catabolic process; P:cellular process; C:nucleus; F:hydrolase activity; P:response to stress; P:response to abiotic stimulus
Bna_1140_12	Up	4.0	Cleavage	A_contig61173	protein	0	4	F:RNA binding; P:nucleobase, nucleoside, nucleotide and nucleic acid metabolic process; C:plastid; F:transferase activity
Bna_1140_2	Up	4.0	Cleavage	S_contig176195	protein	0	3	F:binding; C:membrane; F:protein binding
Bna_1140_9	Up	4.0	Cleavage	S_contig176114	protein	3.44818e-56	2	F:binding; F:nucleic acid binding
Bna_159_15	Up	3.5	Cleavage	A_contig69093	protein	6.23114e-123	3	F:molecular_function; P:biological_process; C:cellular_component
Bna_159_6	Up	3.5	Cleavage	S_contig76819	protein	2.50525e-131	4	F:nuclease activity; C:cell; F:kinase activity; P:nucleobase, nucleoside, nucleotide and nucleic acid metabolic process
Bna_166_3	Up	3.5	Cleavage	S_contig191274	protein	2.64381e-77	0	0
Bna_393-2_1	Up	3.5	Cleavage	S_contig62508	protein	1.11635e-75	12	P:anatomical structure morphogenesis; P:cellular component organization; P:cell differentiation; P:multicellular organismal development; P:cell growth; F:transporter activity; P:biosynthetic process; P:cellular amino acid and derivative metabolic process; P:lipid metabolic process; C:intracellular; P:flower development; P:transport
Bna_393-2_1	Up	3.5	Cleavage	S_contig131439	protein	2.41121e-76	2	C:membrane; C:vacuole
Bna_393-2_1	Up	3.5	Cleavage	S_contig225036	protein	1.68852e-50	3	P:metabolic process; C:mitochondrion; F:catalytic activity
Bna_393-2_1	Up	3.5	Cleavage	A_contig174245	protein	0	3	P:protein metabolic process; P:cellular process; F:protein binding
MIR167_77	Up	3.0	Cleavage	S_contig126502	protein	0	2	F:binding; C:cytoplasm
MIR171_112	Up	3.5	Translation	S_contig129366	protein	0	17	P:flower development; P:biological_process; P:transcription; F:RNA binding; P:reproduction; P:cellular process; F:DNA binding; P:biosynthetic process; P:cellular amino acid and derivative metabolic process; P:secondary metabolic process; P:growth; P:multicellular organismal development; F:protein binding; F:transcription factor activity; P:response to endogenous stimulus; P:signal transduction; C…
MIR172_120	Up	4.0	Cleavage	S_contig76843	protein	6.20529e-88	4	C:cell; F:catalytic activity; P:metabolic process; F:nucleotide binding
MIR172_121	Up	4.0	Cleavage	A_contig61978	protein	4.04418e-129	8	F:protein binding; P:protein metabolic process; P:catabolic process; P:cellular process; F:catalytic activity; C:membrane; P:photosynthesis; P:protein modification process
MIR172_126	Up	4.0	Cleavage	S_contig83128	protein	2.41618e-59	3	P:protein metabolic process; P:cellular process; F:binding
MIR396_164	Up	3.0	Cleavage	S_contig224094	protein	5.54577e-49	10	F:translation factor activity, nucleic acid binding; P:cellular component organization; P:transcription; C:mitochondrion; F:hydrolase activity; F:nucleotide binding; C:nucleoplasm; F:transcription regulator activity; C:ribosome; P:translation
MIR168_88	Up	3.5	Cleavage	A_contig125534	protein argonaute	0	22	F:translation factor activity, nucleic acid binding; C:cytosol; P:metabolic process; P:cellular process; P:multicellular organismal development; F:RNA binding; P:response to stress; P:response to biotic stimulus; P:cell differentiation; P:anatomical structure morphogenesis; F:nuclease activity; P:response to endogenous stimulus; F:protein binding; P:response to abiotic stimulus; C:nucleus; P:repr…
MIR168_88	Up	3.5	Cleavage	A_contig226090	protein argonaute	7.96907e-84	19	C:cytosol; P:metabolic process; P:cellular process; P:multicellular organismal development; F:RNA binding; P:response to stress; P:response to biotic stimulus; P:cell differentiation; P:anatomical structure morphogenesis; F:nuclease activity; P:response to endogenous stimulus; F:protein binding; P:response to abiotic stimulus; C:nucleus; P:reproduction; P:post-embryonic development; P:embryonic d…
MIR172_126	Up	4.0	Cleavage	S_contig76978	protein binding	0	8	C:plasma membrane; P:protein modification process; F:nucleotide binding; F:catalytic activity; F:binding; F:kinase activity; F:protein binding; P:cellular amino acid and derivative metabolic process
Bna_393-1_1	Up	3.5	Cleavage	A_contig61708	protein cobra	1.73108e-114	14	P:cell growth; F:catalytic activity; F:transporter activity; C:plasma membrane; P:response to stress; P:response to abiotic stimulus; P:cellular component organization; P:cellular process; C:membrane; C:mitochondrion; C:cell wall; C:cell; P:generation of precursor metabolites and energy; P:transport
MIR171_112	Up	3.5	Translation	S_contig175447	protein kinase	0	5	C:plasma membrane; P:protein modification process; F:nucleotide binding; F:kinase activity; P:cellular amino acid and derivative metabolic process
MIR166_70	Up	3.5	Translation	S_contig228420	protein kinase family protein	3.04182e-45	7	C:plasma membrane; F:kinase activity; P:protein modification process; F:nucleotide binding; F:signal transducer activity; P:signal transduction; P:cellular amino acid and derivative metabolic process
MIR172_126	Up	4.0	Cleavage	A_contig127200	protein kinase family protein	0	4	F:kinase activity; P:protein modification process; F:nucleotide binding; P:cellular amino acid and derivative metabolic process
Bna_167-2_6	Up	3.0	Cleavage	S_contig60977	protein phosphatase	6.42049e-179	9	C:cell; F:binding; F:nucleotide binding; F:hydrolase activity; P:protein modification process; P:signal transduction; P:transport; P:cellular process; P:lipid metabolic process
MIR396_3	Up	4.0	Cleavage	S_contig61804	protein resurrection1	5.2011e-134	6	P:biosynthetic process; P:multicellular organismal development; P:reproduction; P:post-embryonic development; P:embryonic development; F:binding
MIR399_180	Up	3.0	Cleavage	A_contig98774	protein spa1-related 2-like	1.7486e-38	5	C:plasma membrane; F:signal transducer activity; F:protein binding; C:intracellular; P:signal transduction
Bna_159_15	Up	3.5	Cleavage	A_contig137517	protein strawberry notch-like	0	9	F:binding; P:transcription; F:DNA binding; F:nucleotide binding; F:hydrolase activity; P:reproduction; P:post-embryonic development; P:embryonic development; F:protein binding
Bna_166_3	Up	3.5	Cleavage	S_contig226638	protein toc75	2.17894e-62	10	P:cellular component organization; P:cellular process; F:protein binding; F:transporter activity; C:membrane; C:plastid; P:anatomical structure morphogenesis; P:embryonic development; C:vacuole; P:transport
MIR158_16	Up	4.0	Cleavage	S_contig74326	protein trichome birefringence-like 19	5.15367e-160	1	C:cell
MIR164_51	Up	3.0	Cleavage	A_contig175789	p-type atpase	1.12477e-150	15	P:transport; P:cellular process; C:ribosome; F:hydrolase activity; F:transporter activity; C:intracellular; C:membrane; P:protein metabolic process; P:catabolic process; F:binding; P:nucleobase, nucleoside, nucleotide and nucleic acid metabolic process; P:biosynthetic process; C:plastid; C:thylakoid; F:nucleotide binding
Bna_1140_9	Up	4.0	Cleavage	A_contig64715	purple acid phosphatase 23	0	6	C:cell; F:binding; F:hydrolase activity; P:protein modification process; P:metabolic process; P:cellular process
MIR172_126	Up	4.0	Cleavage	S_contig82954	pyruvate kinase	1.3731e-36	13	C:cytoplasm; F:kinase activity; P:biological_process; C:plasma membrane; P:metabolic process; P:cellular process; F:binding; F:nucleotide binding; P:carbohydrate metabolic process; P:generation of precursor metabolites and energy; P:catabolic process; P:biosynthetic process; P:nucleobase, nucleoside, nucleotide and nucleic acid metabolic process
MIR167_77	Up	3.0	Cleavage	A_contig73223	receptor-like protein kinase	3.11304e-71	15	P:response to endogenous stimulus; P:protein modification process; F:kinase activity; C:membrane; P:response to stress; P:response to biotic stimulus; P:response to external stimulus; P:signal transduction; F:nucleotide binding; F:protein binding; F:receptor activity; F:binding; C:cell; C:plasma membrane; P:cellular amino acid and derivative metabolic process
MIR399_180	Up	3.0	Cleavage	S_contig223670	receptor-like protein kinase	1.32871e-70	10	F:receptor activity; C:cell; P:protein modification process; F:nucleotide binding; C:membrane; F:kinase activity; P:signal transduction; P:metabolic process; F:catalytic activity; P:cellular amino acid and derivative metabolic process
Bna_166_3	Up	3.5	Cleavage	S_contig174418	receptor-like protein kinase at1g80870-like	0	6	C:cytoplasm; C:plasma membrane; P:protein modification process; F:nucleotide binding; F:kinase activity; P:cellular amino acid and derivative metabolic process
MIR168_88	Up	3.5	Cleavage	S_contig63652	rela spot homolog 3	0	13	P:protein modification process; F:transporter activity; P:transport; P:cellular process; P:response to external stimulus; P:response to stress; P:nucleobase, nucleoside, nucleotide and nucleic acid metabolic process; F:transferase activity; F:hydrolase activity; P:response to endogenous stimulus; F:kinase activity; C:plastid; C:plasma membrane
Bna_1140_13	Up	4.0	Cleavage	A_contig3029	retrotransposon ty1-copia subclass	2.71788e-59	4	F:DNA binding; C:cytoplasm; F:binding; P:DNA metabolic process
MIR396_164	Up	3.0	Cleavage	A_contig193567	ribose-5-phosphate isomerase	5.88143e-78	13	F:catalytic activity; P:biosynthetic process; P:carbohydrate metabolic process; P:photosynthesis; P:response to stress; P:response to biotic stimulus; C:plastid; P:nucleobase, nucleoside, nucleotide and nucleic acid metabolic process; P:catabolic process; P:secondary metabolic process; C:membrane; C:thylakoid; P:metabolic process
MIR167_87	Up	4.0	Cleavage	A_contig122436	ribosomal protein	3.19828e-48	6	F:structural molecule activity; C:ribosome; C:cytosol; C:membrane; P:translation; P:cellular process
MIR166_70	Up	3.5	Translation	S_contig63411	ribosomal protein s5 family protein	0	8	C:ribosome; C:Golgi apparatus; F:structural molecule activity; F:RNA binding; P:translation; C:plastid; C:mitochondrion; P:cellular process
MIR172_120	Up	4.0	Cleavage	S_contig198145	ribulose bisphosphate carboxylase oxygenase activase	3.45499e-38	14	C:cell wall; P:response to endogenous stimulus; F:enzyme regulator activity; F:nucleotide binding; P:response to stress; P:response to biotic stimulus; P:response to abiotic stimulus; C:plastid; F:protein binding; C:membrane; C:thylakoid; P:biological_process; C:nucleus; C:extracellular region
MIR156_5	Up	3.5	Cleavage	S_contig179466	rna helicase	2.63815e-178	7	P:response to stress; P:response to abiotic stimulus; C:cell; F:hydrolase activity; F:RNA binding; F:nucleotide binding; C:plastid
MIR156_5	Up	3.5	Cleavage	S_contig133355	rna helicase	3.23895e-120	7	P:response to stress; P:response to abiotic stimulus; C:cell; F:hydrolase activity; F:RNA binding; F:nucleotide binding; C:plastid
MIR172_126	Up	4.0	Cleavage	S_contig78182	rna helicase	9.11247e-76	7	C:nucleolus; F:hydrolase activity; F:RNA binding; F:nucleotide binding; P:nucleobase, nucleoside, nucleotide and nucleic acid metabolic process; F:protein binding; C:plastid
MIR156_6	Up	4.0	Cleavage	A_contig225856	rna recognition motif-containing protein	1.1663e-62	4	F:RNA binding; C:intracellular; F:nucleotide binding; F:binding
MIR167_77	Up	3.0	Cleavage	S_contig185465	rna recognition motif-containing protein	1.67115e-137	3	F:RNA binding; F:nucleotide binding; F:binding
MIR167_77	Up	3.0	Cleavage	A_contig135919	rna recognition motif-containing protein	1.80986e-86	3	C:intracellular; F:nucleotide binding; F:RNA binding
MIR396_171	Up	4.0	Cleavage	S_contig68411	rna recognition motif-containing protein	0	4	F:binding; F:nucleotide binding; F:RNA binding; F:protein binding
MIR172_120	Up	4.0	Cleavage	A_contig129454	rna-binding (rrm rbd rnp motifs) family protein	3.36116e-58	3	C:intracellular; F:nucleotide binding; F:RNA binding
Bna_1140_12	Up	4.0	Cleavage	A_contig175354	rossmann-fold nad -binding domain-containing protein	1.28979e-164	10	P:biological_process; C:membrane; F:transferase activity; C:peroxisome; P:metabolic process; F:nucleotide binding; C:cytoplasm; P:biosynthetic process; P:cellular process; P:lipid metabolic process
MIR156_6	Up	4.0	Cleavage	A_contig62717	rossmann-fold nad -binding domain-containing protein	9.35115e-72	4	F:catalytic activity; F:binding; P:metabolic process; F:nucleotide binding
MIR396_164	Up	3.0	Cleavage	A_contig228822	rossmann-fold nad -binding domain-containing protein	1.19994e-97	3	P:metabolic process; F:catalytic activity; F:nucleotide binding
MIR167_87	Up	4.0	Cleavage	A_contig228606	rubisco activase	3.68071e-56	14	C:cell wall; P:response to endogenous stimulus; F:enzyme regulator activity; F:nucleotide binding; P:response to stress; P:response to biotic stimulus; P:response to abiotic stimulus; C:plastid; F:protein binding; C:membrane; C:thylakoid; P:biological_process; C:nucleus; C:extracellular region
MIR396_172	Up	3.5	Cleavage	S_contig175331	sac3 ganp nin1 mts3 eif-3 p25 family protein	4.73295e-178	3	C:mitochondrion; C:nucleus; F:protein binding
Bna_159_15	Up	3.5	Cleavage	S_contig76498	sac3 ganp nin1 mts3 eif-3 p25-family protein	1.33179e-100	4	F:receptor activity; C:mitochondrion; C:nucleus; P:signal transduction
MIR171_112	Up	3.5	Translation	S_contig130949	scl6-iii	1.72458e-90	15	P:anatomical structure morphogenesis; P:cellular component organization; P:cell differentiation; P:multicellular organismal development; P:cell growth; F:binding; F:nucleic acid binding; P:transcription; P:biological_process; P:cellular process; F:protein binding; F:transcription factor activity; F:transferase activity; C:nucleoplasm; P:biosynthetic process
MIR171_112	Up	3.5	Translation	A_contig101609	scl6-iii	1.99106e-33	13	P:anatomical structure morphogenesis; P:cellular component organization; P:cell differentiation; P:multicellular organismal development; P:cell growth; F:binding; F:nucleic acid binding; P:transcription; P:cellular process; F:transcription factor activity; F:transferase activity; C:nucleoplasm; P:biosynthetic process
MIR158_2	Up	3.5	Cleavage	S_contig67838	serine hydroxymethyltransferase	0	6	F:binding; P:cellular amino acid and derivative metabolic process; P:biological_process; P:metabolic process; P:cellular process; F:transferase activity
Bna_1140_2	Up	4.0	Cleavage	A_contig67824	serine threonine kinase-like protein	0	12	C:cell; P:reproduction; P:post-embryonic development; P:embryonic development; C:plasma membrane; P:protein modification process; F:protein binding; F:nucleotide binding; P:response to endogenous stimulus; F:kinase activity; C:mitochondrion; P:cellular amino acid and derivative metabolic process
MIR166_70	Up	3.5	Translation	A_contig64279	serine threonine-protein kinase afc3	0	5	P:protein modification process; F:nucleotide binding; F:kinase activity; C:plastid; P:cellular amino acid and derivative metabolic process
MIR156_5	Up	3.5	Cleavage	A_contig175779	serine threonine-protein kinase nek1	0	4	P:protein modification process; F:nucleotide binding; F:kinase activity; P:cellular amino acid and derivative metabolic process
MIR158_2	Up	3.5	Cleavage	S_contig125647	set domain protein	0	10	P:cellular component organization; P:protein modification process; P:regulation of gene expression, epigenetic; F:transferase activity; C:intracellular; C:nucleus; F:binding; F:protein binding; P:catabolic process; P:cellular amino acid and derivative metabolic process
MIR172_1	Up	2.0	Cleavage	S_contig222784	sister chromatid cohesion protein pds5-like protein	0	3	C:cytosol; F:binding; C:plastid
MIR172_1	Up	2.0	Cleavage	A_contig92709	sister chromatid cohesion protein pds5-like protein	1.52758e-48	3	C:cytosol; F:DNA binding; C:plastid
MIR172_1	Up	2.0	Cleavage	S_contig189364	somatic embryogenesis receptor kinase 1	8.75437e-34	21	P:protein modification process; C:cellular_component; C:membrane; F:receptor binding; P:multicellular organismal development; P:cell cycle; C:cytoplasm; F:nucleotide binding; P:abscission; P:flower development; P:cellular component organization; P:cellular process; P:signal transduction; P:response to endogenous stimulus; F:kinase activity; F:receptor activity; C:plasma membrane; P:reproduction; …
MIR394_2	Up	4.0	Translation	A_contig77813	splicing factor	3.06012e-38	3	P:nucleobase, nucleoside, nucleotide and nucleic acid metabolic process; F:binding; C:plastid
MIR156_5	Up	3.5	Cleavage	A_contig234332	squamosa promoter binding 6	3.31766e-75	3	F:DNA binding; C:nucleus; P:transcription
MIR156_5	Up	3.5	Cleavage	S_contig83851	squamosa promoter-binding-like protein 10	9.53716e-135	7	P:multicellular organismal development; P:transcription; P:anatomical structure morphogenesis; F:DNA binding; F:transcription factor activity; P:flower development; C:nucleoplasm
MIR156_5	Up	3.5	Cleavage	A_contig192756	squamosa promoter-binding-like protein 11	3.04898e-98	7	P:multicellular organismal development; P:transcription; P:anatomical structure morphogenesis; F:DNA binding; F:transcription factor activity; P:flower development; C:nucleoplasm
MIR156_5	Up	3.5	Cleavage	A_contig104809	squamosa-promoter binding protein	1.85971e-54	7	P:transcription; P:reproduction; P:post-embryonic development; F:DNA binding; F:transcription factor activity; P:flower development; C:nucleoplasm
MIR170_109	Up	4.0	Cleavage	A_contig72751	strictosidine synthase family protein	0	10	C:cell; P:anatomical structure morphogenesis; P:cellular component organization; P:multicellular organismal development; P:cellular process; P:biosynthetic process; P:secondary metabolic process; F:catalytic activity; C:mitochondrion; P:lipid metabolic process
MIR398_176	Up	3.0	Translation	S_contig78265	superoxide dismutase	4.87366e-106	9	P:response to stress; P:response to biotic stimulus; F:binding; P:biological_process; P:metabolic process; P:cellular process; F:catalytic activity; C:cytosol; P:response to abiotic stimulus
MIR398_176	Up	3.0	Translation	A_contig126201	superoxide dismutase	2.07572e-91	9	P:response to stress; P:response to biotic stimulus; F:binding; P:biological_process; P:metabolic process; P:cellular process; F:catalytic activity; C:cytosol; P:response to abiotic stimulus
MIR398_176	Up	3.0	Translation	A_contig77447	superoxide dismutase	1.1672e-104	9	P:response to stress; P:response to biotic stimulus; F:binding; P:biological_process; P:metabolic process; P:cellular process; F:catalytic activity; C:cytosol; P:response to abiotic stimulus
MIR396_164	Up	3.0	Cleavage	A_contig175602	swi2 snf2-like protein	0	15	P:regulation of gene expression, epigenetic; P:cellular component organization; P:transcription; F:protein binding; F:transferase activity; C:intracellular; P:biological_process; F:DNA binding; P:DNA metabolic process; F:hydrolase activity; P:nucleobase, nucleoside, nucleotide and nucleic acid metabolic process; P:catabolic process; P:cellular process; F:nucleotide binding; P:protein modification…
MIR396_170	Up	4.0	Cleavage	A_contig174167	tata box binding protein associated factor-like protein	0	3	F:nucleotide binding; F:hydrolase activity; F:DNA binding
Bna_1140_9	Up	4.0	Cleavage	A_contig225232	tcp-1-eta partial	3.57544e-66	6	P:biological_process; P:protein metabolic process; P:cellular process; C:cytoplasm; F:protein binding; F:nucleotide binding
MIR396_171	Up	4.0	Cleavage	A_contig221884	template-activating factor i	3.91806e-131	17	F:protein binding; P:response to stress; P:response to abiotic stimulus; P:response to biotic stimulus; F:DNA binding; P:anatomical structure morphogenesis; P:post-embryonic development; P:cell differentiation; P:cellular component organization; P:cellular process; P:response to endogenous stimulus; P:signal transduction; P:biological_process; C:cytoplasm; F:chromatin binding; C:nucleus; C:intrac…
MIR167_87	Up	4.0	Cleavage	A_contig61488	tetratricopeptide-like helical domain-containing protein	0	1	F:protein binding
MIR396_164	Up	3.0	Cleavage	S_contig63989	thioredoxin family protein	5.81678e-130	7	F:catalytic activity; F:molecular_function; P:cellular homeostasis; F:protein binding; P:metabolic process; C:membrane; C:plastid
MIR394_2	Up	4.0	Translation	A_contig222215	tir-nbs-lrr rct1-like resistance protein	3.22548e-94	1	P:response to stress
MIR172_120	Up	4.0	Cleavage	A_contig127311	toe2	1.49527e-67	4	F:transcription factor activity; F:DNA binding; P:transcription; C:nucleoplasm
MIR396_166	Up	3.0	Cleavage	S_contig177000	transcription factor bhlh74-like	5.13911e-90	5	F:transcription factor activity; F:transcription regulator activity; F:DNA binding; P:transcription; C:nucleoplasm
MIR396_164	Up	3.0	Cleavage	A_contig109358	transcription initiation factor tfiid subunit 1-a	2.17658e-57	12	F:protein binding; F:transcription regulator activity; P:biological_process; P:response to abiotic stimulus; F:DNA binding; P:cellular component organization; P:protein modification process; F:transferase activity; C:nucleoplasm; C:membrane; P:transcription; P:biosynthetic process
MIR158_2	Up	3.5	Cleavage	S_contig198106	transcriptional corepressor leunig	2.94936e-39	8	F:transcription regulator activity; P:flower development; P:reproduction; P:post-embryonic development; F:protein binding; F:DNA binding; P:transcription; C:nucleus
MIR158_2	Up	3.5	Cleavage	A_contig65488	transferase family protein	4.57363e-58	3	F:transferase activity; P:biosynthetic process; P:cellular process
Bna_159_15	Up	3.5	Cleavage	S_contig84512	translation initiation factor if-3	6.01685e-79	6	C:cytoplasm; C:cell wall; F:translation factor activity, nucleic acid binding; C:plastid; C:ribosome; P:translation
Bna_159_15	Up	3.5	Cleavage	S_contig121302	translation initiation factor if-3	5.06213e-54	6	C:cytoplasm; C:cell wall; F:translation factor activity, nucleic acid binding; C:plastid; C:ribosome; P:translation
MIR396_171	Up	4.0	Cleavage	S_contig185962	transmembrane amino acid transporter family protein	3.97401e-54	6	P:response to endogenous stimulus; P:cellular process; F:transporter activity; C:membrane; C:vacuole; P:transport
Bna_156-4_3	Up	3.5	Cleavage	A_contig177111	transport protein sec24-like cef	0	7	P:response to stress; C:membrane; C:Golgi apparatus; P:transport; P:cellular process; F:binding; F:transporter activity
MIR172_121	Up	4.0	Cleavage	S_contig133403	-trehalose-phosphate synthase	0	12	P:response to endogenous stimulus; F:catalytic activity; P:biosynthetic process; P:cellular process; P:lipid metabolic process; P:secondary metabolic process; P:response to external stimulus; P:response to stress; F:transferase activity; P:response to biotic stimulus; F:hydrolase activity; P:carbohydrate metabolic process
Bna_1140_9	Up	4.0	Cleavage	S_contig82324	trna-dihydrouridine synthase 1-like	4.51924e-124	5	F:nucleotide binding; P:metabolic process; F:catalytic activity; P:nucleobase, nucleoside, nucleotide and nucleic acid metabolic process; C:mitochondrion
MIR396_171	Up	4.0	Cleavage	A_contig126229	tudor-sn protein 1	8.58811e-100	18	C:cytosol; C:cell wall; F:RNA binding; P:transport; P:cellular process; P:post-embryonic development; C:intracellular; P:metabolic process; P:biosynthetic process; P:lipid metabolic process; P:secondary metabolic process; F:nuclease activity; C:nuclear envelope; C:plastid; P:biological_process; P:response to stress; C:endoplasmic reticulum; C:plasma membrane
MIR398_176	Up	3.0	Translation	S_contig74082	type i inositol- -trisphosphate 5-phosphatase 2	1.94177e-74	6	F:hydrolase activity; F:catalytic activity; P:response to endogenous stimulus; P:carbohydrate metabolic process; P:cellular process; P:post-embryonic development
Bna_1140_2	Up	4.0	Cleavage	S_contig80950	ubiquitin carboxyl-terminal hydrolase 2	4.40628e-40	8	F:hydrolase activity; F:binding; P:protein metabolic process; P:catabolic process; P:cellular process; C:intracellular; C:plastid; P:protein modification process
Bna_1140_14	Up	3.0	Cleavage	A_contig65293	ubiquitin carboxyl-terminal hydrolase family protein	0	5	P:protein metabolic process; P:catabolic process; P:cellular process; F:hydrolase activity; P:protein modification process
MIR167_77	Up	3.0	Cleavage	S_contig97867	ubiquitin family protein	3.8866e-80	1	F:protein binding
MIR168_93	Up	3.5	Translation	S_contig177113	ubiquitin-activating enzyme	0	10	F:catalytic activity; P:biological_process; C:plasma membrane; P:protein metabolic process; P:catabolic process; P:cellular process; F:nucleotide binding; P:response to biotic stimulus; C:nucleus; P:protein modification process
MIR168_93	Up	3.5	Translation	S_contig131840	ubiquitin-activating enzyme	0	10	F:catalytic activity; P:biological_process; C:plasma membrane; P:protein metabolic process; P:catabolic process; P:cellular process; F:nucleotide binding; P:response to biotic stimulus; C:nucleus; P:protein modification process
MIR394_2	Up	4.0	Translation	A_contig128597	udp-3-o-	4.55136e-146	9	P:biosynthetic process; P:carbohydrate metabolic process; P:cellular process; P:lipid metabolic process; P:transcription; F:DNA binding; F:transcription factor activity; F:hydrolase activity; C:nucleoplasm
MIR396_164	Up	3.0	Cleavage	S_contig63229	udp-glucoronosyl udp-glucosyl transferase family protein	6.4559e-60	2	P:metabolic process; F:transferase activity
MIR164_51	Up	3.0	Cleavage	A_contig174817	udp-glucuronic acid decarboxylase 2	0	12	C:membrane; C:Golgi apparatus; P:nucleobase, nucleoside, nucleotide and nucleic acid metabolic process; P:biosynthetic process; P:carbohydrate metabolic process; F:catalytic activity; P:cellular process; C:plasma membrane; C:vacuole; F:binding; C:cytosol; F:nucleotide binding
MIR396_164	Up	3.0	Cleavage	S_contig81315	ulp1 protease family protein	2.86786e-20	3	F:hydrolase activity; P:protein metabolic process; P:catabolic process
Bna_159_15	Up	3.5	Cleavage	S_contig125992	uncharacterized gpi-anchored protein at1g61900-like	0	3	F:molecular_function; P:biological_process; C:cellular_component
Bna_159_15	Up	3.5	Cleavage	A_contig86610	uncharacterized gpi-anchored protein at1g61900-like	2.88468e-159	3	F:molecular_function; P:biological_process; C:cellular_component
MIR168_88	Up	3.5	Cleavage	S_contig174856	upf0614 protein c14orf102-like	2.99273e-89	3	C:intracellular; F:binding; P:nucleobase, nucleoside, nucleotide and nucleic acid metabolic process
MIR168_93	Up	3.5	Translation	S_contig126233	uridine 5 -monophosphate synthase	0	9	P:biosynthetic process; P:nucleobase, nucleoside, nucleotide and nucleic acid metabolic process; F:catalytic activity; F:binding; P:biological_process; P:response to extracellular stimulus; P:cell communication; P:response to stress; F:transferase activity
MIR167_77	Up	3.0	Cleavage	S_contig65235	vacuolar protein sorting-associated protein 18 homolog	0	2	C:mitochondrion; F:binding
MIR396_170	Up	4.0	Cleavage	S_contig83467	vesicle-associated membrane synaptobrevin 7b	7.95877e-103	14	C:cytosol; C:cell; C:membrane; C:nuclear envelope; C:endosome; C:vacuole; P:response to endogenous stimulus; F:protein binding; P:transport; P:cellular process; C:plastid; C:endoplasmic reticulum; F:nucleotide binding; C:plasma membrane
MIR396_170	Up	4.0	Cleavage	A_contig132261	vesicle-associated membrane synaptobrevin 7b	1.40993e-136	14	C:cytosol; C:cell; C:membrane; C:nuclear envelope; C:endosome; C:vacuole; P:response to endogenous stimulus; F:protein binding; P:transport; P:cellular process; C:plastid; C:endoplasmic reticulum; F:nucleotide binding; C:plasma membrane
MIR396_2	Up	3.5	Cleavage	S_contig121430	vesicle-associated membrane synaptobrevin 7b	1.02143e-132	14	C:cytosol; C:cell; C:membrane; C:nuclear envelope; C:endosome; C:vacuole; P:response to endogenous stimulus; F:protein binding; P:transport; P:cellular process; C:plastid; C:endoplasmic reticulum; F:nucleotide binding; C:plasma membrane
MIR396_2	Up	3.5	Cleavage	A_contig61495	zinc finger family protein	0	3	C:membrane; F:nucleotide binding; F:binding
MIR394_2	Up	4.0	Translation	S_contig127246	zinc finger protein constans-like 9	2.64322e-60	10	P:reproduction; P:response to abiotic stimulus; P:post-embryonic development; F:binding; P:transcription; P:biological_process; F:protein binding; F:transcription factor activity; C:plasma membrane; C:nucleoplasm
MIR158_16	Up	4.0	Cleavage	S_contig62252	zinc finger ran-binding domain-containing protein 3-like	0	4	F:nuclease activity; F:nucleotide binding; F:hydrolase activity; F:DNA binding
MIR158_3	Down	3.5	Translation	S_contig126418	20s proteasome subunit pac1	4.18284e-158	9	C:ribosome; C:vacuole; C:intracellular; P:biological_process; P:protein metabolic process; P:catabolic process; P:cellular process; C:nucleus; F:hydrolase activity
MIR158_25	Down	4.0	Cleavage	S_contig62919	2-oxoglutarate and fe -dependent oxygenase-like protein	0	6	F:catalytic activity; P:biosynthetic process; P:carbohydrate metabolic process; P:cellular process; P:secondary metabolic process; P:metabolic process
MIR158_1	Down	4.0	Translation	S_contig236953	5-enolpyruvylshikimate-3-phosphate synthase	1.95159e-42	5	F:transferase activity; P:biosynthetic process; P:cellular process; C:plastid; P:cellular amino acid and derivative metabolic process
MIR169_104	Down	4.0	Cleavage	S_contig235886	9-cis-epoxycarotenoid dioxygenase	1.0947e-52	10	P:response to stress; P:response to abiotic stimulus; C:membrane; C:thylakoid; C:plastid; P:biosynthetic process; P:cellular process; P:lipid metabolic process; P:secondary metabolic process; F:catalytic activity
MIR156_18	Down	3.0	Cleavage	A_contig130935	abc transporter b family member 29	6.38441e-70	9	F:hydrolase activity; F:transporter activity; C:membrane; P:nucleobase, nucleoside, nucleotide and nucleic acid metabolic process; P:catabolic process; C:plastid; F:nucleotide binding; P:transport; P:cellular process
Bna_824_3	Down	4.0	Translation	A_contig80767	abc transporter c family member 1	5.75647e-136	13	P:transport; P:metabolic process; F:hydrolase activity; F:transporter activity; C:membrane; C:vacuole; F:catalytic activity; P:nucleobase, nucleoside, nucleotide and nucleic acid metabolic process; P:catabolic process; F:nucleotide binding; F:protein binding; P:biological_process; P:cellular process
MIR158_1	Down	4.0	Translation	A_contig64785	abc transporter g family member 7	1.52883e-98	8	F:hydrolase activity; F:transporter activity; P:nucleobase, nucleoside, nucleotide and nucleic acid metabolic process; P:catabolic process; C:membrane; F:nucleotide binding; C:plastid; P:transport
MIR156_18	Down	3.0	Cleavage	S_contig197778	abc transporter-like protein	4.47363e-45	9	F:hydrolase activity; F:transporter activity; C:membrane; P:nucleobase, nucleoside, nucleotide and nucleic acid metabolic process; P:catabolic process; C:plastid; F:nucleotide binding; P:transport; P:cellular process
Bna_156-1_11	Down	4.0	Translation	A_contig133362	adp-glucose pyrophosphorylase large subunit	0	7	P:generation of precursor metabolites and energy; P:biosynthetic process; P:carbohydrate metabolic process; C:plastid; F:nucleotide binding; P:cellular process; F:transferase activity
MIR400_185	Down	3.5	Cleavage	S_contig126884	adp-glucose pyrophosphorylase-like protein	0	6	P:biological_process; F:transferase activity; C:peroxisome; P:biosynthetic process; P:carbohydrate metabolic process; P:cellular process
Bna_156-1_13	Down	4.0	Translation	A_contig224196	adp-ribosylation factor-like protein	4.91566e-125	8	C:membrane; C:vacuole; C:nucleus; C:plasma membrane; F:nucleotide binding; P:signal transduction; P:transport; P:cellular process
MIR319_130	Down	2.5	Cleavage	A_contig71933	aldehyde dehydrogenase 22a1	1.84992e-167	11	F:catalytic activity; C:cytoplasm; C:endoplasmic reticulum; P:metabolic process; P:biosynthetic process; P:carbohydrate metabolic process; P:cellular process; P:generation of precursor metabolites and energy; P:catabolic process; P:cellular amino acid and derivative metabolic process; P:lipid metabolic process
Bna_156-3_4	Down	3.5	Translation	A_contig70188	alpha beta fold family protein	0	5	C:cell; C:cytoplasm; F:hydrolase activity; C:external encapsulating structure; C:extracellular region
MIR156_20	Down	2.0	Translation	A_contig75047	alpha beta-hydrolase domain-containing protein	3.0491e-70	1	F:hydrolase activity
Bna_159_1	Down	3.5	Cleavage	S_contig128167	amidase family protein	0	9	F:catalytic activity; F:protein binding; C:membrane; C:plastid; F:hydrolase activity; P:cellular amino acid and derivative metabolic process; P:metabolic process; P:cellular process; P:catabolic process
MIR156_1	Down	4.0	Cleavage	S_contig115561	amino acid transporter aap4	9.54888e-44	4	C:plasma membrane; P:transport; P:cellular process; F:transporter activity
MIR158_1	Down	4.0	Translation	S_contig132080	argonaute 4	2.3207e-65	18	P:regulation of gene expression, epigenetic; P:transcription; C:nucleoplasm; F:protein binding; P:cellular component organization; P:protein modification process; P:response to stress; P:response to biotic stimulus; P:cellular process; C:nucleus; F:RNA binding; F:translation factor activity, nucleic acid binding; P:nucleobase, nucleoside, nucleotide and nucleic acid metabolic process; C:nucleolus…
MIR393_151	Down	4.0	Cleavage	A_contig153872	aspartyl protease family protein	1.6742e-80	7	C:plasma membrane; P:protein metabolic process; P:catabolic process; F:hydrolase activity; F:binding; C:cytoplasm; P:generation of precursor metabolites and energy
MIR169_104	Down	4.0	Cleavage	A_contig155390	at1g20620-like protein	9.52424e-41	21	P:transport; P:cellular process; C:cell wall; P:response to stress; P:catabolic process; P:metabolic process; C:peroxisome; C:mitochondrion; F:binding; P:response to abiotic stimulus; F:transporter activity; F:catalytic activity; C:plastid; P:response to extracellular stimulus; P:cell communication; C:vacuole; P:biological_process; C:ribosome; C:plasma membrane; C:extracellular region; P:cellular…
MIR319_131	Down	3.5	Cleavage	A_contig63857	at2g46980-like protein	0	7	F:molecular_function; P:biological_process; C:cellular_component; F:RNA binding; P:translational initiation; P:translation; F:translation initiation factor activity
MIR158_25	Down	4.0	Cleavage	A_contig201552	at3g62890-like protein	2.20396e-23	1	F:binding
MIR824_199	Down	2.5	Cleavage	S_contig61594	atp binding	0	4	P:cellular process; F:nucleotide binding; F:motor activity; C:cytoskeleton
MIR393_151	Down	4.0	Cleavage	A_contig86565	a-type cyclin	2.02954e-39	9	F:protein binding; P:cell cycle; F:enzyme regulator activity; C:nucleus; C:plastid; F:kinase activity; P:cellular process; P:metabolic process; P:cellular amino acid and derivative metabolic process
MIR156_1	Down	4.0	Cleavage	S_contig65404	auxin efflux carrier component	9.03957e-150	11	P:transport; P:cellular process; P:biological_process; P:response to abiotic stimulus; P:tropism; C:plasma membrane; C:vacuole; C:membrane; F:transporter activity; P:response to endogenous stimulus; P:signal transduction
MIR393_151	Down	4.0	Cleavage	S_contig89104	auxin signaling f-box 1	1.61109e-147	16	P:response to extracellular stimulus; P:cell communication; P:transcription; P:protein metabolic process; P:catabolic process; P:cellular process; F:binding; P:response to endogenous stimulus; F:catalytic activity; C:nucleus; P:growth; F:protein binding; P:flower development; P:response to biotic stimulus; P:multicellular organismal development; P:protein modification process
MIR393_151	Down	4.0	Cleavage	S_contig136427	auxin signaling f-box 1	1.50122e-113	16	P:response to extracellular stimulus; P:cell communication; P:transcription; P:protein metabolic process; P:catabolic process; P:cellular process; F:binding; P:response to endogenous stimulus; F:catalytic activity; C:nucleus; P:growth; F:protein binding; P:flower development; P:response to biotic stimulus; P:multicellular organismal development; P:protein modification process
MIR393_151	Down	4.0	Cleavage	S_contig71083	auxin signaling f-box 2	0	13	P:multicellular organismal development; F:binding; C:membrane; C:vacuole; F:catalytic activity; P:cellular process; F:protein binding; P:flower development; P:response to biotic stimulus; P:post-embryonic development; P:response to endogenous stimulus; P:signal transduction; P:protein modification process
MIR393_151	Down	4.0	Cleavage	S_contig130667	auxin signaling f-box 2	0	13	P:multicellular organismal development; F:binding; C:membrane; C:vacuole; F:catalytic activity; P:cellular process; F:protein binding; P:flower development; P:response to biotic stimulus; P:post-embryonic development; P:response to endogenous stimulus; P:signal transduction; P:protein modification process
MIR393_151	Down	4.0	Cleavage	S_contig92243	auxin signaling f-box 2	9.89411e-64	9	P:response to biotic stimulus; P:flower development; F:protein binding; P:multicellular organismal development; C:membrane; C:vacuole; F:catalytic activity; F:binding; P:protein modification process
Bna_159_1	Down	3.5	Cleavage	A_contig128088	beta glucosidase 16	0	11	F:hydrolase activity; C:cell wall; P:carbohydrate metabolic process; C:cell; F:binding; P:pollination; P:anatomical structure morphogenesis; P:cellular component organization; P:cell differentiation; P:cell growth; P:multicellular organismal development
Bna_159_1	Down	3.5	Cleavage	A_contig63068	beta glucosidase 40	0	6	P:carbohydrate metabolic process; C:cytoplasm; C:extracellular region; F:hydrolase activity; C:plastid; F:binding
MIR824_198	Down	3.5	Cleavage	A_contig83899	beta-carotene hydroxylase	6.09763e-65	10	P:biosynthetic process; P:cellular process; P:lipid metabolic process; P:secondary metabolic process; F:binding; C:membrane; C:plastid; F:catalytic activity; C:endoplasmic reticulum; P:metabolic process
MIR156_17	Down	4.0	Cleavage	A_contig126086	beta-xylosidase 1	0	7	P:carbohydrate metabolic process; C:cell wall; C:extracellular region; F:hydrolase activity; P:reproduction; P:post-embryonic development; P:nucleobase, nucleoside, nucleotide and nucleic acid metabolic process
MIR158_1	Down	4.0	Translation	S_contig76038	binding protein	1.64164e-138	1	F:nucleic acid binding
MIR824_198	Down	3.5	Cleavage	S_contig66764	brassinosteroid insensitive 1-associated receptor kinase 1	0	9	F:receptor activity; C:plasma membrane; P:protein modification process; F:nucleotide binding; P:cellular process; P:catabolic process; C:mitochondrion; F:kinase activity; P:signal transduction
MIR824_199	Down	2.5	Cleavage	S_contig65115	calcium-binding ef hand family protein	2.47833e-82	3	F:binding; C:plasma membrane; F:protein binding
Bna_159_1	Down	3.5	Cleavage	A_contig73771	calmodulin-binding transcription activator 1	3.11575e-117	6	P:response to stress; P:response to abiotic stimulus; F:transcription regulator activity; C:nucleus; F:protein binding; P:transcription
Bna_159_2	Down	3.5	Cleavage	S_contig131411	calmodulin-binding transcription activator 1	2.55106e-51	6	P:response to stress; P:response to abiotic stimulus; F:transcription regulator activity; C:nucleus; F:protein binding; P:transcription
MIR156_7	Down	4.0	Cleavage	A_contig64448	carbohydrate-binding protein	2.94072e-170	1	F:nucleotide binding
Bna_156-3_7	Down	3.0	Cleavage	A_contig133630	chlorophyll a oxygenase	5.73328e-130	8	P:metabolic process; F:binding; F:catalytic activity; P:biosynthetic process; P:cellular process; C:membrane; C:thylakoid; C:plastid
MIR156_17	Down	4.0	Cleavage	S_contig126398	chloroplast heat shock protein 70-1	0	14	P:metabolic process; C:mitochondrion; P:protein metabolic process; P:cellular process; P:response to stress; P:response to abiotic stimulus; F:catalytic activity; C:plastid; C:thylakoid; F:nucleotide binding; F:protein binding; P:transport; P:biological_process; C:nucleus
MIR169_104	Down	4.0	Cleavage	S_contig125458	clathrin interactor epsin 2	2.90163e-149	6	C:membrane; C:vacuole; F:lipid binding; F:protein binding; C:Golgi apparatus; C:plasma membrane
MIR824_199	Down	2.5	Cleavage	S_contig175330	clp protease-related protein chloroplastic-like	2.10818e-109	5	C:plastid; F:hydrolase activity; P:protein metabolic process; F:nucleotide binding; C:thylakoid
MIR824_199	Down	2.5	Cleavage	S_contig221334	clp protease-related protein chloroplastic-like	3.10369e-116	5	C:plastid; F:hydrolase activity; P:protein metabolic process; F:nucleotide binding; C:thylakoid
MIR158_1	Down	4.0	Translation	S_contig65244	copia-type polyprotein	0	6	F:binding; P:cell death; P:response to stress; F:DNA binding; F:nucleotide binding; P:DNA metabolic process
Bna_156-3_7	Down	3.0	Cleavage	S_contig67388	ctp synthase	0	3	P:biosynthetic process; P:nucleobase, nucleoside, nucleotide and nucleic acid metabolic process; F:catalytic activity
MIR156_17	Down	4.0	Cleavage	S_contig192763	ctp synthase	3.81165e-20	10	C:cell; P:cellular amino acid and derivative metabolic process; P:biological_process; P:reproduction; P:post-embryonic development; P:embryonic development; F:catalytic activity; F:transferase activity; P:biosynthetic process; P:nucleobase, nucleoside, nucleotide and nucleic acid metabolic process
MIR158_25	Down	4.0	Cleavage	S_contig80448	cysteine proteinase-like protein	1.79794e-91	1	C:plastid
MIR169_104	Down	4.0	Cleavage	S_contig68079	cytochrome p450	0	7	C:cell; C:plasma membrane; F:molecular_function; F:catalytic activity; F:binding; F:oxygen binding; P:metabolic process
MIR393_151	Down	4.0	Cleavage	A_contig63809	dead-box atp-dependent rna helicase chloroplastic-like	0	11	P:transport; F:nucleic acid binding; F:hydrolase activity; F:nucleotide binding; P:regulation of gene expression, epigenetic; P:cellular process; C:cytoplasm; C:plastid; P:reproduction; P:post-embryonic development; P:embryonic development
Bna_156-1_11	Down	4.0	Translation	S_contig104293	diacylglycerol kinase 2	2.55573e-63	12	F:kinase activity; P:multicellular organismal development; F:binding; P:response to stress; P:response to abiotic stimulus; P:response to external stimulus; F:protein binding; P:metabolic process; P:signal transduction; P:catabolic process; P:cellular process; P:lipid metabolic process
MIR158_25	Down	4.0	Cleavage	S_contig64143	disease resistance response protein	5.663e-82	5	C:cell; P:response to stress; P:biosynthetic process; P:cellular amino acid and derivative metabolic process; P:secondary metabolic process
MIR319_130	Down	2.5	Cleavage	A_contig194201	dna (cytosine-5)-methyltransferase	1.66337e-47	15	P:regulation of gene expression, epigenetic; P:DNA metabolic process; P:flower development; F:transferase activity; P:biological_process; P:reproduction; P:post-embryonic development; P:embryonic development; P:cell cycle; P:nucleobase, nucleoside, nucleotide and nucleic acid metabolic process; F:molecular_function; F:DNA binding; C:nucleus; P:biosynthetic process; P:cellular amino acid and deriv…
MIR156_17	Down	4.0	Cleavage	S_contig222434	dna gyrase subunit b	2.77414e-81	7	F:DNA binding; F:catalytic activity; F:nucleotide binding; C:intracellular; P:DNA metabolic process; C:plastid; C:mitochondrion
Bna_156-3_3	Down	3.0	Cleavage	S_contig186278	dna topoisomerase i	5.92657e-61	6	P:DNA metabolic process; P:biosynthetic process; F:DNA binding; F:catalytic activity; C:intracellular; C:mitochondrion
MIR158_1	Down	4.0	Translation	A_contig223025	dolichol-p-mannose mannosyltransferase	9.60764e-118	6	C:membrane; C:endoplasmic reticulum; P:biosynthetic process; P:protein modification process; P:lipid metabolic process; F:transferase activity
MIR158_1	Down	4.0	Translation	A_contig182307	e3 ubiquitin-protein ligase xbat33-like	0	4	F:catalytic activity; P:protein modification process; F:binding; F:protein binding
MIR319_132	Down	3.5	Cleavage	S_contig76668	eh domain-containing protein 1-like	0	12	F:binding; P:nucleobase, nucleoside, nucleotide and nucleic acid metabolic process; P:catabolic process; C:cell; P:transport; P:cellular component organization; P:cellular process; F:hydrolase activity; C:cytoplasm; F:nucleotide binding; C:plasma membrane; F:protein binding
MIR156_4	Down	4.0	Cleavage	A_contig195605	endoglucanase 24-like	2.46195e-46	5	C:cytoplasm; F:hydrolase activity; C:plasma membrane; P:carbohydrate metabolic process; P:cellular process
MIR169_104	Down	4.0	Cleavage	A_contig174840	er lumen protein retaining receptor	0	10	F:receptor activity; F:binding; P:cellular process; C:membrane; C:mitochondrion; P:transport; F:nucleic acid binding; F:nucleotide binding; P:signal transduction; C:endoplasmic reticulum
MIR156_3	Down	4.0	Cleavage	S_contig61118	exoribonuclease ii	0	10	F:RNA binding; C:mitochondrion; P:nucleobase, nucleoside, nucleotide and nucleic acid metabolic process; P:cellular component organization; P:cellular process; C:plastid; F:nuclease activity; P:reproduction; P:post-embryonic development; P:embryonic development
MIR393_151	Down	4.0	Cleavage	S_contig183197	f-box family protein	3.78671e-103	7	C:cytoplasm; F:nucleic acid binding; P:protein metabolic process; P:catabolic process; P:cellular process; F:catalytic activity; P:protein modification process
MIR169_95	Down	4.0	Cleavage	S_contig126814	f-box lrr-repeat protein 15-like	0	9	P:anatomical structure morphogenesis; P:multicellular organismal development; F:protein binding; P:protein metabolic process; P:catabolic process; P:cellular process; F:catalytic activity; P:biological_process; P:protein modification process
MIR169_95	Down	4.0	Cleavage	A_contig180896	f-box lrr-repeat protein 15-like	1.52759e-143	9	P:anatomical structure morphogenesis; P:multicellular organismal development; F:protein binding; P:protein metabolic process; P:catabolic process; P:cellular process; F:catalytic activity; P:biological_process; P:protein modification process
MIR158_1	Down	4.0	Translation	A_contig126000	galactoside 2-alpha-l-fucosyltransferase-like	0	8	C:membrane; C:Golgi apparatus; P:biosynthetic process; P:carbohydrate metabolic process; P:cellular process; F:transferase activity; P:cellular component organization; P:lipid metabolic process
MIR156_4	Down	4.0	Cleavage	S_contig62975	glutamate binding protein	6.23319e-125	8	F:receptor activity; F:binding; P:anatomical structure morphogenesis; P:cellular component organization; P:cell growth; C:membrane; P:response to endogenous stimulus; P:signal transduction
Bna_156-1_10	Down	2.0	Translation	A_contig80067	glutamine amidotransferase subunit pdxt	1.26487e-82	11	C:cytosol; P:biosynthetic process; P:cellular process; F:hydrolase activity; P:catabolic process; P:cellular amino acid and derivative metabolic process; F:transferase activity; F:protein binding; P:reproduction; P:post-embryonic development; P:embryonic development
Bna_159_1	Down	3.5	Cleavage	S_contig165781	glutathione transferase-like	4.60467e-38	7	P:catabolic process; P:cellular process; P:secondary metabolic process; C:cytoplasm; F:transferase activity; F:DNA binding; P:cellular amino acid and derivative metabolic process
MIR169_104	Down	4.0	Cleavage	S_contig64215	glycerol-3-phosphate dehydrogenase	1.53105e-147	15	F:hydrolase activity; F:nucleotide binding; C:cytoplasm; P:biosynthetic process; P:cellular process; P:lipid metabolic process; F:binding; F:catalytic activity; P:catabolic process; C:plastid; P:response to stress; P:response to biotic stimulus; P:generation of precursor metabolites and energy; P:carbohydrate metabolic process; P:metabolic process
Bna_159_1	Down	3.5	Cleavage	S_contig169652	glycosyl hydrolase family 1 protein	2.5598e-52	11	F:hydrolase activity; C:cell wall; P:carbohydrate metabolic process; C:cell; F:binding; P:pollination; P:anatomical structure morphogenesis; P:cellular component organization; P:cell differentiation; P:cell growth; P:multicellular organismal development
MIR319_130	Down	2.5	Cleavage	S_contig188300	glycosyl hydrolase family 1 protein	0	11	F:hydrolase activity; C:cell wall; P:carbohydrate metabolic process; C:cell; F:binding; P:pollination; P:anatomical structure morphogenesis; P:cellular component organization; P:cell differentiation; P:cell growth; P:multicellular organismal development
MIR156_17	Down	4.0	Cleavage	S_contig71146	golgin candidate 2-like	1.01853e-75	1	C:Golgi apparatus
MIR156_20	Down	2.0	Translation	S_contig70445	gtp binding protein	2.30772e-132	23	P:response to abiotic stimulus; P:tropism; P:signal transduction; P:reproduction; P:anatomical structure morphogenesis; P:post-embryonic development; P:transport; P:cellular process; P:response to stress; F:DNA binding; C:membrane; C:vacuole; P:response to endogenous stimulus; C:endosome; F:protein binding; F:transcription factor activity; F:nucleotide binding; C:plasma membrane; F:hydrolase acti…
MIR156_17	Down	4.0	Cleavage	A_contig72855	heat stress transcription factor a-6b-like	1.9455e-80	8	P:response to abiotic stimulus; F:transcription factor activity; F:DNA binding; P:protein metabolic process; P:cellular process; P:response to stress; P:transcription; C:nucleoplasm
MIR824_199	Down	2.5	Cleavage	S_contig117459	high mobility group-box and arid domain-binding domain-containing protein	9.38975e-26	4	F:transcription factor activity; C:plastid; C:nucleoplasm; P:transcription
MIR156_18	Down	3.0	Cleavage	A_contig131091	homeobox-leucine zipper protein anthocyaninless 2	0	10	F:transcription regulator activity; P:transcription; F:DNA binding; P:response to external stimulus; P:response to abiotic stimulus; F:transcription factor activity; P:anatomical structure morphogenesis; P:cell differentiation; P:multicellular organismal development; C:nucleoplasm
Bna_156-3_3	Down	3.0	Cleavage	A_contig67601	homeobox-leucine zipper protein athb-15	0	9	P:multicellular organismal development; P:growth; P:transcription; P:anatomical structure morphogenesis; F:DNA binding; F:transcription factor activity; P:flower development; F:protein binding; C:nucleoplasm
MIR824_198	Down	3.5	Cleavage	S_contig127005	h-protein promoter binding factor-1	0	8	P:metabolic process; P:cellular process; F:DNA binding; C:intracellular; P:response to endogenous stimulus; F:protein binding; P:biological_process; C:nucleus
Bna_824_3	Down	4.0	Translation	S_contig82518	hxxxd-type acyl-transferase-like protein	2.45451e-47	4	P:biosynthetic process; P:cellular amino acid and derivative metabolic process; P:secondary metabolic process; F:transferase activity
MIR403_187	Down	3.5	Translation	A_contig223502	hydroxyproline-rich glycoprotein family protein	6.61525e-72	2	F:molecular_function; P:biological_process
MIR156_1	Down	4.0	Cleavage	A_contig63661	hypothetical protein ARALYDRAFT_482793 [Arabidopsis lyrata subsp. lyrata]	0	3	C:membrane; P:multicellular organismal development; C:plastid
Bna_156-1_6	Down	3.0	Cleavage	A_contig178199	isocitrate lyase	3.50942e-114	7	F:protein binding; P:generation of precursor metabolites and energy; P:catabolic process; C:peroxisome; F:catalytic activity; P:carbohydrate metabolic process; P:cellular process
MIR158_3	Down	3.5	Translation	S_contig66866	kinesin-like protein	0	8	F:motor activity; F:protein binding; C:cytoskeleton; P:nucleobase, nucleoside, nucleotide and nucleic acid metabolic process; P:catabolic process; F:nucleotide binding; P:cellular process; F:hydrolase activity
MIR169_94	Down	4.0	Cleavage	S_contig16591	kinesin-like protein	3.00792e-65	6	P:cellular process; P:cellular component organization; F:nucleotide binding; C:plastid; F:motor activity; C:cytoskeleton
MIR824_199	Down	2.5	Cleavage	S_contig91642	lectin-domain containing receptor kinase	2.88945e-106	10	P:protein modification process; P:post-embryonic development; F:kinase activity; F:nucleotide binding; C:cell; P:signal transduction; P:response to endogenous stimulus; F:carbohydrate binding; C:plasma membrane; P:cellular amino acid and derivative metabolic process
Bna_156-3_3	Down	3.0	Cleavage	A_contig174396	low quality protein: heat repeat-containing protein 7a homolog	0	2	F:binding; C:plastid
MIR390_144	Down	2.5	Cleavage	S_contig217431	lrr receptor-like serine threonine-protein kinase	2.25217e-50	7	C:cell; P:protein modification process; F:nucleotide binding; F:kinase activity; P:signal transduction; F:protein binding; P:cellular amino acid and derivative metabolic process
MIR390_144	Down	2.5	Cleavage	A_contig86544	lrr receptor-like serine threonine-protein kinase erl1	9.4425e-35	12	P:protein modification process; F:kinase activity; P:anatomical structure morphogenesis; P:post-embryonic development; C:membrane; P:multicellular organismal development; P:flower development; F:nucleotide binding; C:cell; F:hydrolase activity; F:protein binding; P:cellular amino acid and derivative metabolic process
MIR400_185	Down	3.5	Cleavage	A_contig126477	methyltransferase-like protein 13-like	0	4	F:nucleic acid binding; P:metabolic process; P:cellular process; F:transferase activity
MIR158_25	Down	4.0	Cleavage	S_contig126919	mitotic checkpoint protein	1.20492e-120	6	C:intracellular; P:cellular component organization; P:cell cycle; F:nucleotide binding; C:cytoplasm; F:protein binding
MIR393_151	Down	4.0	Cleavage	A_contig179826	molybdenum cofactor sulfurase family protein	5.85492e-93	4	F:binding; F:catalytic activity; P:metabolic process; C:cell
MIR400_185	Down	3.5	Cleavage	A_contig131620	mpbq msbq methyltransferase	0	6	P:biosynthetic process; P:cellular process; F:transferase activity; P:metabolic process; C:membrane; C:plastid
MIR156_2	Down	3.0	Cleavage	A_contig174473	myb family transcription factor	2.92923e-130	6	F:transcription factor activity; F:DNA binding; P:multicellular organismal development; P:transcription; F:protein binding; C:nucleoplasm
MIR319_130	Down	2.5	Cleavage	A_contig194151	myosin 2	2.64224e-76	13	F:enzyme regulator activity; F:protein binding; P:anatomical structure morphogenesis; P:cell differentiation; P:cell growth; P:multicellular organismal development; C:peroxisome; P:cellular process; C:cytoskeleton; F:nucleotide binding; F:motor activity; C:cell; P:transport
MIR824_199	Down	2.5	Cleavage	S_contig133002	nad h-quinone oxidoreductase subunit n	1.12361e-68	11	C:membrane; C:intracellular; F:catalytic activity; P:metabolic process; C:mitochondrion; C:plastid; C:thylakoid; P:response to stress; P:response to biotic stimulus; P:cellular component organization; P:cellular process
MIR824_199	Down	2.5	Cleavage	A_contig76826	nad h-quinone oxidoreductase subunit n	1.67381e-107	11	C:membrane; C:intracellular; F:catalytic activity; P:metabolic process; C:mitochondrion; C:plastid; C:thylakoid; P:response to stress; P:response to biotic stimulus; P:cellular component organization; P:cellular process
MIR156_3	Down	4.0	Cleavage	A_contig226908	nadh dehydrogenase	1.0773e-118	8	P:metabolic process; P:cellular process; C:membrane; C:mitochondrion; F:binding; P:response to stress; P:response to abiotic stimulus; F:catalytic activity
MIR156_17	Down	4.0	Cleavage	S_contig126077	nadph2:quinone reductase	1.64636e-75	5	P:response to abiotic stimulus; F:catalytic activity; P:cell differentiation; P:metabolic process; F:binding
MIR158_25	Down	4.0	Cleavage	A_contig235440	nodulin 21 -like transporter protein	8.84017e-63	1	C:membrane
MIR169_96	Down	4.0	Cleavage	A_contig61346	non-ltr retroelement reverse transcriptase	3.47954e-148	4	F:RNA binding; F:transferase activity; P:DNA metabolic process; P:biosynthetic process
MIR319_130	Down	2.5	Cleavage	A_contig197631	nuclear assembly factor 1	1.27234e-61	6	F:catalytic activity; F:RNA binding; C:nucleolus; C:plastid; P:nucleobase, nucleoside, nucleotide and nucleic acid metabolic process; P:cellular process
MIR169_94	Down	4.0	Cleavage	A_contig174891	nuclear transcription factor y subunit	0	4	F:transcription factor activity; F:DNA binding; C:nucleoplasm; P:transcription
MIR319_131	Down	3.5	Cleavage	A_contig98721	nucleoredoxin 3	3.50961e-60	7	F:molecular_function; P:biological_process; P:cellular homeostasis; F:kinase activity; F:catalytic activity; C:membrane; P:metabolic process
Bna_159_1	Down	3.5	Cleavage	S_contig126053	nucleotide-diphospho-sugar transferase family protein	8.2958e-136	1	C:mitochondrion
MIR393_151	Down	4.0	Cleavage	S_contig125733	nucleotidyltransferase family protein	0	5	F:nucleic acid binding; F:transferase activity; P:biosynthetic process; P:DNA metabolic process; C:intracellular
MIR158_25	Down	4.0	Cleavage	S_contig177002	oligopeptide transporter	6.24314e-149	4	F:transporter activity; C:membrane; P:transport; P:cellular process
MIR319_130	Down	2.5	Cleavage	A_contig163783	o-methyltransferase family 2 protein	8.00626e-39	5	C:cytosol; F:protein binding; P:metabolic process; P:cellular process; F:transferase activity
MIR158_1	Down	4.0	Translation	S_contig184131	outward rectifying potassium channel	2.58209e-92	9	P:post-embryonic development; F:transporter activity; F:binding; P:cellular component organization; P:cellular process; C:membrane; C:vacuole; P:cellular homeostasis; C:plasma membrane
MIR156_1	Down	4.0	Cleavage	A_contig185150	partial	3.22241e-88	6	P:multicellular organismal development; P:transcription; F:DNA binding; F:transcription factor activity; P:flower development; C:nucleoplasm
MIR156_1	Down	4.0	Cleavage	A_contig191760	partial	6.747e-74	7	P:multicellular organismal development; P:transcription; P:anatomical structure morphogenesis; F:DNA binding; F:transcription factor activity; P:flower development; C:nucleoplasm
MIR156_1	Down	4.0	Cleavage	A_contig232632	partial	3.43217e-63	7	P:multicellular organismal development; P:transcription; P:anatomical structure morphogenesis; F:DNA binding; F:transcription factor activity; P:flower development; C:nucleoplasm
MIR156_1	Down	4.0	Cleavage	A_contig106983	partial	5.5999e-62	6	P:multicellular organismal development; P:transcription; F:DNA binding; F:transcription factor activity; P:flower development; C:nucleoplasm
MIR156_18	Down	3.0	Cleavage	S_contig70102	pentatricopeptide repeat-containing	3.12689e-114	1	F:binding
MIR400_185	Down	3.5	Cleavage	A_contig137541	pentatricopeptide repeat-containing	0	4	P:reproduction; P:post-embryonic development; P:embryonic development; F:binding
Bna_824_3	Down	4.0	Translation	A_contig133886	pentatricopeptide repeat-containing protein	0	2	C:mitochondrion; F:binding
MIR156_17	Down	4.0	Cleavage	A_contig65951	pentatricopeptide repeat-containing protein	1.50557e-86	2	C:mitochondrion; F:binding
MIR156_3	Down	4.0	Cleavage	A_contig160724	pentatricopeptide repeat-containing protein	6.5074e-55	2	C:mitochondrion; F:binding
MIR400_185	Down	3.5	Cleavage	S_contig66675	pentatricopeptide repeat-containing protein	0	7	F:hydrolase activity; P:carbohydrate metabolic process; F:binding; P:reproduction; P:post-embryonic development; P:embryonic development; C:plastid
MIR400_185	Down	3.5	Cleavage	S_contig176520	pentatricopeptide repeat-containing protein	6.73078e-110	3	F:RNA binding; C:mitochondrion; P:nucleobase, nucleoside, nucleotide and nucleic acid metabolic process
MIR400_185	Down	3.5	Cleavage	S_contig126051	pentatricopeptide repeat-containing protein	8.87241e-158	1	F:binding
MIR400_185	Down	3.5	Cleavage	S_contig72481	pentatricopeptide repeat-containing protein	3.6806e-118	2	C:mitochondrion; F:binding
MIR400_185	Down	3.5	Cleavage	S_contig237854	pentatricopeptide repeat-containing protein	1.4745e-71	4	F:RNA binding; C:mitochondrion; C:plastid; P:nucleobase, nucleoside, nucleotide and nucleic acid metabolic process
MIR400_185	Down	3.5	Cleavage	A_contig174789	pentatricopeptide repeat-containing protein	0	1	F:binding
MIR400_185	Down	3.5	Cleavage	A_contig69632	pentatricopeptide repeat-containing protein	1.07909e-149	3	C:cytoplasm; F:binding; C:intracellular
MIR400_185	Down	3.5	Cleavage	A_contig68022	pentatricopeptide repeat-containing protein	7.29087e-98	3	F:RNA binding; C:mitochondrion; P:nucleobase, nucleoside, nucleotide and nucleic acid metabolic process
MIR400_185	Down	3.5	Cleavage	A_contig175479	pentatricopeptide repeat-containing protein	3.45985e-107	1	F:binding
MIR400_185	Down	3.5	Cleavage	A_contig109405	pentatricopeptide repeat-containing protein	2.78752e-64	2	F:binding; C:plastid
MIR400_185	Down	3.5	Cleavage	A_contig72241	pentatricopeptide repeat-containing protein	4.55396e-64	4	F:RNA binding; C:mitochondrion; C:plastid; P:nucleobase, nucleoside, nucleotide and nucleic acid metabolic process
MIR400_185	Down	3.5	Cleavage	A_contig82054	pentatricopeptide repeat-containing protein	1.45177e-47	2	C:mitochondrion; F:binding
MIR400_185	Down	3.5	Cleavage	A_contig86108	pentatricopeptide repeat-containing protein	3.96334e-39	3	F:binding; C:plastid; C:membrane
MIR403_187	Down	3.5	Translation	A_contig181642	pentatricopeptide repeat-containing protein	3.58481e-56	6	F:transferase activity; F:binding; C:plastid; P:biosynthetic process; P:cellular amino acid and derivative metabolic process; P:secondary metabolic process
MIR824_198	Down	3.5	Cleavage	A_contig133847	pentatricopeptide repeat-containing protein	0	3	P:nucleobase, nucleoside, nucleotide and nucleic acid metabolic process; F:binding; C:plastid
MIR156_18	Down	3.0	Cleavage	A_contig62963	pentatricopeptide repeat-containing protein chloroplastic-like	0	1	C:plastid
MIR400_185	Down	3.5	Cleavage	S_contig127443	pentatricopeptide repeat-containing protein mitochondrial-like	0	5	P:protein modification process; F:nucleotide binding; F:binding; F:kinase activity; P:cellular amino acid and derivative metabolic process
MIR393_151	Down	4.0	Cleavage	A_contig175239	peptide nitrate transporter	0	3	C:membrane; P:transport; F:transporter activity
MIR156_3	Down	4.0	Cleavage	A_contig66196	peptidyl-prolyl isomerase pasticcino1	2.06873e-115	17	P:protein modification process; P:protein metabolic process; P:cellular process; P:embryonic development; P:response to endogenous stimulus; F:catalytic activity; F:binding; P:cell differentiation; F:protein binding; P:anatomical structure morphogenesis; P:cellular component organization; P:post-embryonic development; P:biosynthetic process; P:lipid metabolic process; P:cell growth; C:endoplasmic…
MIR393_151	Down	4.0	Cleavage	S_contig129665	phosphoserine aminotransferase	7.72067e-147	8	F:binding; P:biological_process; C:plastid; F:transferase activity; P:biosynthetic process; P:cellular amino acid and derivative metabolic process; P:metabolic process; P:cellular process
MIR393_151	Down	4.0	Cleavage	S_contig186506	phosphoserine aminotransferase	8.2852e-103	8	F:binding; P:biological_process; C:plastid; F:transferase activity; P:biosynthetic process; P:cellular amino acid and derivative metabolic process; P:metabolic process; P:cellular process
MIR156_4	Down	4.0	Cleavage	A_contig64394	phytanoyl- dioxygenase -like protein	6.49399e-111	2	C:plasma membrane; F:catalytic activity
MIR156_2	Down	3.0	Cleavage	A_contig113069	phytochelatin synthase	1.07402e-28	19	P:transport; F:protein binding; P:carbohydrate metabolic process; P:catabolic process; P:cellular process; P:secondary metabolic process; P:biological_process; P:biosynthetic process; P:cellular component organization; P:response to stress; P:cellular amino acid and derivative metabolic process; P:response to biotic stimulus; C:cytosol; F:binding; P:cell death; F:hydrolase activity; F:transporter…
MIR156_2	Down	3.0	Cleavage	A_contig154761	plastid protein	1.11178e-30	6	P:nucleobase, nucleoside, nucleotide and nucleic acid metabolic process; P:cellular component organization; P:cellular process; C:plastid; F:binding; C:mitochondrion
Bna_159_1	Down	3.5	Cleavage	A_contig176815	potassium channel skor	6.61929e-133	14	P:transport; P:cellular process; P:response to endogenous stimulus; P:response to stress; P:response to abiotic stimulus; F:nucleotide binding; F:transporter activity; F:protein binding; F:hydrolase activity; C:nucleus; P:cellular amino acid and derivative metabolic process; C:plasma membrane; P:catabolic process; P:lipid metabolic process
MIR390_144	Down	2.5	Cleavage	A_contig194916	potassium transporter 4-like	1.4816e-43	7	F:transporter activity; P:response to external stimulus; P:anatomical structure morphogenesis; P:cellular component organization; P:cell growth; C:membrane; C:vacuole
MIR169_94	Down	4.0	Cleavage	A_contig223317	probable carboxylesterase 17-like	1.72932e-100	1	P:metabolic process
MIR158_1	Down	4.0	Translation	A_contig222223	probable not transcription complex subunit vip2-like	1.80635e-90	5	F:transcription regulator activity; F:protein binding; C:nucleus; P:DNA metabolic process; P:transcription
MIR390_144	Down	2.5	Cleavage	S_contig211958	probable wrky transcription factor 20-like	2.4526e-38	7	F:transcription factor activity; P:response to external stimulus; P:response to stress; F:DNA binding; P:response to endogenous stimulus; P:transcription; C:nucleoplasm
Bna_156-2_2	Down	1.0	Cleavage	A_contig177571	proline-rich protein	3.6629e-58	3	F:molecular_function; P:biological_process; C:cellular_component
MIR824_198	Down	3.5	Cleavage	S_contig134160	protease do-like 7-like	0	8	P:generation of precursor metabolites and energy; P:response to abiotic stimulus; P:photosynthesis; F:hydrolase activity; C:plastid; P:protein metabolic process; P:catabolic process; F:protein binding
Bna_159_1	Down	3.5	Cleavage	S_contig76819	protein	2.50525e-131	4	F:nuclease activity; C:cell; F:kinase activity; P:nucleobase, nucleoside, nucleotide and nucleic acid metabolic process
Bna_159_2	Down	3.5	Cleavage	S_contig229989	protein	5.22506e-57	7	P:reproduction; P:post-embryonic development; P:embryonic development; F:protein binding; P:cell growth; C:intracellular; F:nucleotide binding
Bna_824_4	Down	3.5	Cleavage	S_contig174187	protein	0	6	C:cytoplasm; P:nucleobase, nucleoside, nucleotide and nucleic acid metabolic process; F:protein binding; P:flower development; C:nucleus; F:binding
MIR158_4	Down	3.0	Translation	A_contig79152	protein	2.45875e-58	13	P:anatomical structure morphogenesis; P:cell differentiation; P:multicellular organismal development; C:membrane; P:cellular component organization; P:cell growth; F:hydrolase activity; C:vacuole; P:cellular process; P:transport; C:endoplasmic reticulum; F:nucleotide binding; C:plasma membrane
MIR169_94	Down	4.0	Cleavage	S_contig127700	protein	2.6474e-121	4	F:transcription factor activity; F:DNA binding; P:transcription; C:nucleoplasm
MIR319_130	Down	2.5	Cleavage	A_contig133860	protein	0	1	C:plastid
MIR319_131	Down	3.5	Cleavage	A_contig69784	protein	0	6	C:cell; F:catalytic activity; P:protein modification process; F:nucleotide binding; F:kinase activity; P:cellular amino acid and derivative metabolic process
MIR403_187	Down	3.5	Translation	A_contig63898	protein	0	4	F:catalytic activity; P:protein modification process; C:plastid; P:cellular amino acid and derivative metabolic process
MIR169_104	Down	4.0	Cleavage	A_contig99793	protein breast cancer susceptibility 1 homolog	4.8089e-42	7	P:protein modification process; F:catalytic activity; P:response to abiotic stimulus; C:nucleus; F:binding; P:DNA metabolic process; P:response to stress
MIR169_104	Down	4.0	Cleavage	S_contig174303	protein disulfide-isomerase 5-4-like	5.10493e-93	2	P:cellular homeostasis; F:catalytic activity
MIR158_4	Down	3.0	Translation	S_contig65781	protein kinase family protein	2.95979e-127	4	F:kinase activity; P:protein modification process; F:nucleotide binding; C:plastid
MIR156_18	Down	3.0	Cleavage	S_contig73367	protein phosphatase 2c 64	0	5	C:cell; F:binding; F:hydrolase activity; C:plasma membrane; P:protein modification process
MIR390_144	Down	2.5	Cleavage	S_contig221667	protein rhomboid-like 1	1.58672e-124	5	C:membrane; C:Golgi apparatus; F:hydrolase activity; P:protein metabolic process; P:catabolic process
MIR390_144	Down	2.5	Cleavage	A_contig78680	r2r3-myb transcription factor	3.80975e-78	8	P:response to endogenous stimulus; P:response to stress; P:response to abiotic stimulus; P:biological_process; F:DNA binding; F:protein binding; P:post-embryonic development; C:nucleus
MIR390_144	Down	2.5	Cleavage	S_contig135891	receptor protein kinase	1.03146e-89	9	F:receptor activity; C:cytoplasm; C:plasma membrane; P:protein modification process; F:nucleotide binding; F:kinase activity; F:signal transducer activity; P:signal transduction; P:cellular amino acid and derivative metabolic process
MIR158_3	Down	3.5	Translation	S_contig72886	receptor protein kinase-like protein	6.31615e-45	6	P:protein modification process; F:nucleotide binding; F:kinase activity; P:signal transduction; C:mitochondrion; P:cellular amino acid and derivative metabolic process
MIR393_151	Down	4.0	Cleavage	A_contig127803	receptor serine-threonine protein	0	6	F:receptor activity; F:kinase activity; P:protein modification process; F:nucleotide binding; P:signal transduction; P:cellular amino acid and derivative metabolic process
MIR393_151	Down	4.0	Cleavage	A_contig71730	receptor serine-threonine protein	0	6	F:receptor activity; F:kinase activity; P:protein modification process; F:nucleotide binding; P:signal transduction; P:cellular amino acid and derivative metabolic process
MIR390_144	Down	2.5	Cleavage	S_contig220823	receptor-like protein kinase	4.066e-168	15	P:response to endogenous stimulus; P:protein modification process; F:kinase activity; C:membrane; P:response to stress; P:response to biotic stimulus; P:response to external stimulus; P:signal transduction; F:nucleotide binding; F:protein binding; F:receptor activity; F:binding; C:cell; C:plasma membrane; P:cellular amino acid and derivative metabolic process
MIR390_144	Down	2.5	Cleavage	A_contig73223	receptor-like protein kinase	3.11304e-71	15	P:response to endogenous stimulus; P:protein modification process; F:kinase activity; C:membrane; P:response to stress; P:response to biotic stimulus; P:response to external stimulus; P:signal transduction; F:nucleotide binding; F:protein binding; F:receptor activity; F:binding; C:cell; C:plasma membrane; P:cellular amino acid and derivative metabolic process
MIR158_1	Down	4.0	Translation	S_contig128389	replication factor c subunit 3	0	21	P:response to stress; C:nucleoplasm; P:cell cycle; F:transferase activity; P:reproduction; P:post-embryonic development; P:embryonic development; C:ribosome; P:translation; P:DNA metabolic process; C:plastid; F:DNA binding; F:hydrolase activity; P:cellular component organization; F:structural molecule activity; C:intracellular; P:biosynthetic process; F:protein binding; F:nucleotide binding; P:ce…
MIR156_1	Down	4.0	Cleavage	S_contig129104	reticulon-like protein b3	2.871e-97	4	C:vacuole; C:membrane; C:endoplasmic reticulum; C:plasma membrane
MIR403_187	Down	3.5	Translation	A_contig175142	ribophorin i	0	10	C:cell wall; C:cytoplasm; C:plasma membrane; C:membrane; C:vacuole; F:transferase activity; C:endoplasmic reticulum; P:biosynthetic process; P:protein modification process; P:carbohydrate metabolic process
MIR156_1	Down	4.0	Cleavage	S_contig189553	rna recognition motif-containing protein	2.82065e-68	3	F:RNA binding; C:mitochondrion; F:nucleotide binding
MIR156_7	Down	4.0	Cleavage	A_contig225856	rna recognition motif-containing protein	1.1663e-62	4	F:RNA binding; C:intracellular; F:nucleotide binding; F:binding
MIR156_18	Down	3.0	Cleavage	A_contig78695	rna-binding (rrm rbd rnp motifs) family protein	8.41759e-50	3	F:binding; F:nucleotide binding; F:RNA binding
MIR169_104	Down	4.0	Cleavage	A_contig225706	rna-binding (rrm rbd rnp motifs) family protein	6.78104e-31	2	F:binding; F:RNA binding
MIR169_96	Down	4.0	Cleavage	S_contig134144	root cap 1	7.38706e-154	11	P:carbohydrate metabolic process; P:cellular process; P:catabolic process; C:membrane; C:plastid; F:transporter activity; P:response to abiotic stimulus; P:transport; P:multicellular organismal development; P:cell communication; P:response to biotic stimulus
MIR156_3	Down	4.0	Cleavage	A_contig100850	scarecrow-like transcription factor pat1	1.19142e-55	11	F:signal transducer activity; P:transcription; P:response to abiotic stimulus; P:post-embryonic development; C:plastid; F:transcription factor activity; P:signal transduction; P:biosynthetic process; P:cellular amino acid and derivative metabolic process; F:transferase activity; C:nucleoplasm
MIR156_7	Down	4.0	Cleavage	A_contig64779	sec14p-like phosphatidylinositol transfer family protein	0	4	F:transporter activity; C:intracellular; C:plasma membrane; P:transport
Bna_824_3	Down	4.0	Translation	A_contig61481	sec7-like guanine nucleotide exchange family protein	0	5	F:binding; F:enzyme regulator activity; P:signal transduction; C:plastid; P:biological_process
MIR390_144	Down	2.5	Cleavage	A_contig106245	serine carboxypeptidase-like 13	1.01033e-41	9	F:hydrolase activity; C:cell wall; C:cell; P:cellular amino acid and derivative metabolic process; P:secondary metabolic process; F:transferase activity; P:protein metabolic process; P:catabolic process; P:biosynthetic process
MIR319_130	Down	2.5	Cleavage	S_contig72718	serine threonine-protein kinase nek2	1.53794e-64	4	P:protein modification process; F:nucleotide binding; F:kinase activity; P:cellular amino acid and derivative metabolic process
MIR824_198	Down	3.5	Cleavage	A_contig73291	serine threonine-protein kinase wnk2	2.43186e-14	5	P:reproduction; P:response to abiotic stimulus; P:post-embryonic development; F:kinase activity; P:protein modification process
MIR824_198	Down	3.5	Cleavage	A_contig126214	serine threonine-protein phosphatase bsl2	0	7	C:cytosol; F:hydrolase activity; F:binding; C:plasma membrane; F:protein binding; P:protein modification process; C:cell
MIR824_198	Down	3.5	Cleavage	A_contig135487	serine threonine-protein phosphatase bsl2	2.1777e-96	6	C:cytosol; F:hydrolase activity; F:binding; C:plasma membrane; P:protein modification process; C:cell
MIR156_7	Down	4.0	Cleavage	S_contig129110	short chain alcohol	4.30119e-156	14	P:metabolic process; P:biological_process; P:response to stress; P:response to abiotic stimulus; F:transferase activity; P:biosynthetic process; P:cellular process; P:lipid metabolic process; P:secondary metabolic process; F:catalytic activity; P:cellular amino acid and derivative metabolic process; P:signal transduction; F:nucleotide binding; C:cytoplasm
Bna_156-3_4	Down	3.5	Translation	A_contig64451	signal recognition particle 68 kda	0	1	P:biological_process
Bna_156-3_4	Down	3.5	Translation	A_contig125664	signal recognition particle 68 kda	0	1	P:biological_process
MIR156_1	Down	4.0	Cleavage	A_contig61220	snf1-related protein kinase regulatory subunit gamma-like pv42a-like	1.2708e-177	2	P:metabolic process; F:catalytic activity
MIR403_187	Down	3.5	Translation	A_contig127309	sodium calcium exchanger family protein	5.34593e-147	5	C:membrane; C:vacuole; F:binding; P:transport; P:cellular process
MIR403_187	Down	3.5	Translation	A_contig181338	sodium calcium exchanger family protein	2.26218e-122	5	C:membrane; C:vacuole; F:binding; P:transport; P:cellular process
MIR156_1	Down	4.0	Cleavage	A_contig74631	squamosa promoter binding 4	6.83555e-50	8	F:binding; P:transcription; P:post-embryonic development; P:flower development; F:DNA binding; P:reproduction; F:transcription factor activity; C:nucleoplasm
MIR156_1	Down	4.0	Cleavage	A_contig234332	squamosa promoter binding 6	3.31766e-75	3	F:DNA binding; C:nucleus; P:transcription
MIR156_1	Down	4.0	Cleavage	S_contig83851	squamosa promoter-binding-like protein 10	9.53716e-135	7	P:multicellular organismal development; P:transcription; P:anatomical structure morphogenesis; F:DNA binding; F:transcription factor activity; P:flower development; C:nucleoplasm
MIR156_1	Down	4.0	Cleavage	A_contig192756	squamosa promoter-binding-like protein 11	3.04898e-98	7	P:multicellular organismal development; P:transcription; P:anatomical structure morphogenesis; F:DNA binding; F:transcription factor activity; P:flower development; C:nucleoplasm
MIR156_1	Down	4.0	Cleavage	A_contig104809	squamosa-promoter binding protein	1.85971e-54	7	P:transcription; P:reproduction; P:post-embryonic development; F:DNA binding; F:transcription factor activity; P:flower development; C:nucleoplasm
MIR319_130	Down	2.5	Cleavage	S_contig181523	tcp2	2.9689e-52	7	P:anatomical structure morphogenesis; P:multicellular organismal development; P:cell differentiation; F:transcription factor activity; P:biological_process; P:transcription; C:nucleoplasm
MIR319_130	Down	2.5	Cleavage	A_contig185738	tcp2	9.4513e-44	7	P:anatomical structure morphogenesis; P:multicellular organismal development; P:cell differentiation; F:transcription factor activity; P:biological_process; P:transcription; C:nucleoplasm
MIR319_130	Down	2.5	Cleavage	S_contig129327	tcp24	8.40041e-123	9	P:anatomical structure morphogenesis; P:multicellular organismal development; P:cell differentiation; F:transcription factor activity; P:biological_process; P:cellular process; F:protein binding; P:transcription; C:nucleoplasm
MIR319_130	Down	2.5	Cleavage	S_contig186125	tcp3	7.54743e-75	12	P:biological_process; P:transcription; P:anatomical structure morphogenesis; P:multicellular organismal development; F:DNA binding; P:response to endogenous stimulus; P:cell differentiation; F:transcription factor activity; P:reproduction; P:post-embryonic development; P:embryonic development; C:nucleoplasm
MIR319_130	Down	2.5	Cleavage	A_contig229265	tcp3	9.97638e-36	12	P:biological_process; P:transcription; P:anatomical structure morphogenesis; P:multicellular organismal development; F:DNA binding; P:response to endogenous stimulus; P:cell differentiation; F:transcription factor activity; P:reproduction; P:post-embryonic development; P:embryonic development; C:nucleoplasm
MIR319_130	Down	2.5	Cleavage	A_contig138723	tcp3	1.04891e-44	12	P:biological_process; P:transcription; P:anatomical structure morphogenesis; P:multicellular organismal development; F:DNA binding; P:response to endogenous stimulus; P:cell differentiation; F:transcription factor activity; P:reproduction; P:post-embryonic development; P:embryonic development; C:nucleoplasm
MIR158_4	Down	3.0	Translation	A_contig72105	tetratricopeptide repeat-containing protein	0	1	F:protein binding
MIR400_185	Down	3.5	Cleavage	A_contig221141	tetratricopeptide repeat-containing protein	0	1	F:binding
MIR156_20	Down	2.0	Translation	A_contig179746	traf-like family protein	5.01275e-138	5	C:membrane; C:cell; C:mitochondrion; C:plastid; F:protein binding
MIR824_198	Down	3.5	Cleavage	S_contig63448	transcription elongation factor family protein	0	6	F:transcription regulator activity; P:transcription; F:DNA binding; P:response to endogenous stimulus; P:signal transduction; C:nucleus
MIR156_20	Down	2.0	Translation	S_contig64749	transcription elongation factor spt6	0	6	P:transcription; F:hydrolase activity; P:cellular component organization; P:cellular process; F:transcription regulator activity; F:RNA binding
Bna_156-2_2	Down	1.0	Cleavage	S_contig174493	translation initiation factor eif-4f	0	7	P:response to endogenous stimulus; F:translation factor activity, nucleic acid binding; P:nucleobase, nucleoside, nucleotide and nucleic acid metabolic process; P:response to biotic stimulus; F:protein binding; C:ribosome; P:translation
MIR393_151	Down	4.0	Cleavage	S_contig67904	transport inhibitor response 1	0	13	P:multicellular organismal development; F:binding; C:membrane; C:vacuole; F:catalytic activity; P:cellular process; F:protein binding; P:flower development; P:response to biotic stimulus; P:post-embryonic development; P:response to endogenous stimulus; P:signal transduction; P:protein modification process
MIR393_151	Down	4.0	Cleavage	S_contig136537	transport inhibitor response 1	0	18	P:protein metabolic process; P:catabolic process; P:cellular process; C:intracellular; F:binding; P:anatomical structure morphogenesis; P:post-embryonic development; F:catalytic activity; P:protein modification process; F:protein binding; P:flower development; P:response to biotic stimulus; P:multicellular organismal development; P:response to endogenous stimulus; P:signal transduction; P:respons…
MIR393_151	Down	4.0	Cleavage	S_contig144692	transport inhibitor response 1	1.68975e-42	18	P:protein metabolic process; P:catabolic process; P:cellular process; C:intracellular; F:binding; P:anatomical structure morphogenesis; P:post-embryonic development; F:catalytic activity; P:protein modification process; F:protein binding; P:flower development; P:response to biotic stimulus; P:multicellular organismal development; P:response to endogenous stimulus; P:signal transduction; P:respons…
MIR393_151	Down	4.0	Cleavage	A_contig80434	transport inhibitor response 1	0	18	P:protein metabolic process; P:catabolic process; P:cellular process; C:intracellular; F:binding; P:anatomical structure morphogenesis; P:post-embryonic development; F:catalytic activity; P:protein modification process; F:protein binding; P:flower development; P:response to biotic stimulus; P:multicellular organismal development; P:response to endogenous stimulus; P:signal transduction; P:respons…
MIR393_151	Down	4.0	Cleavage	A_contig227109	transport inhibitor response 1	2.31324e-55	18	P:protein metabolic process; P:catabolic process; P:cellular process; C:intracellular; F:binding; P:anatomical structure morphogenesis; P:post-embryonic development; F:catalytic activity; P:protein modification process; F:protein binding; P:flower development; P:response to biotic stimulus; P:multicellular organismal development; P:response to endogenous stimulus; P:signal transduction; P:respons…
MIR403_187	Down	3.5	Translation	A_contig183693	tsk-associating protein 1	3.57324e-136	17	P:cellular component organization; P:cellular process; P:biosynthetic process; P:cellular amino acid and derivative metabolic process; F:protein binding; C:vacuole; P:response to stress; P:response to abiotic stimulus; F:binding; P:response to biotic stimulus; C:peroxisome; C:plastid; C:membrane; C:thylakoid; C:intracellular; F:catalytic activity; P:transport
MIR403_187	Down	3.5	Translation	A_contig126003	tubulin gamma complex-associated protein	3.30592e-93	7	C:cytoskeleton; C:cytoplasm; C:nuclear envelope; F:protein binding; C:plasma membrane; P:cellular component organization; P:cellular process
MIR393_151	Down	4.0	Cleavage	S_contig67243	u11 u12 small nuclear ribonucleoprotein 35 kda protein	4.82228e-137	4	F:RNA binding; C:intracellular; C:nucleus; F:nucleotide binding
MIR156_1	Down	4.0	Cleavage	S_contig64110	ubiquitin carboxyl-terminal hydrolase-like protein	2.85452e-147	0	0
MIR158_1	Down	4.0	Translation	A_contig175581	ubiquitin thioesterase otu1	1.32531e-141	3	F:hydrolase activity; P:protein metabolic process; P:catabolic process
MIR169_94	Down	4.0	Cleavage	S_contig229436	uncoupling protein 2	4.0479e-80	7	F:transporter activity; C:cell; F:binding; P:transport; P:cellular process; C:membrane; C:mitochondrion
MIR169_94	Down	4.0	Cleavage	S_contig138791	vacuolar sorting protein 4b	6.32463e-65	11	C:endosome; P:anatomical structure morphogenesis; P:cellular component organization; P:cell differentiation; P:multicellular organismal development; P:cellular process; F:protein binding; P:transport; F:nucleotide binding; F:hydrolase activity; C:nucleus
MIR156_18	Down	3.0	Cleavage	A_contig104857	wpp domain-associated protein	3.80557e-64	1	C:mitochondrion
MIR156_18	Down	3.0	Cleavage	S_contig132703	zinc finger ccch domain-containing protein 46	1.81832e-38	3	F:binding; F:nucleotide binding; F:RNA binding
